# Supplementary material for: Synthetic protein-binding DNA sponge as a tool to tune gene expression and mitigate protein toxicity
Source: Nat Commun. 2020 Nov 24;11:5961. doi: 10.1038/s41467-020-19552-9 (PMC7686491; doi:10.1038/s41467-020-19552-9)
Supplement: Supplementary file 2 — Supplementary Data 1 [file 41467_2020_19552_MOESM2_ESM.xlsx]

## Sheet: Table 1
Table 1: Plasmids used in this study.
P represents promoter, 30/32/33 represents RBS, letters in italic represent the name of a gene, t is the terminator B0015.
Name	Structure	Vector	Comment	Reference
pSEVA121	SEVA plasmid vector, RK2 ori, AmpR	pSEVA121	Empty backbone, used for environment-responsive gene circuits construction and as GFP-free negative control	1
pSB1A3	Biobrick vector, pMB1 ori, AmpR	pSB1A3	Empty backbone, used for subcloning of sponge arrays	2
pSB3K3	Biobrick vector, p15A ori, KanR	pSB3K3	Empty backbone, used for sponge arrays construction and as GFP-free negative control and 0 sponge control	2
pXW117Ptet2-gfp	PJ23117-30tetR-t-Ptet2-30gfp-t	pSEVA121	aTc-responsive single-layered circuit	This study (Fig. 2a, Supplementary Fig. 1a)
pXW101Plux2-gfp	PJ23101-30luxR-t-Plux2-30gfp-t	pSEVA121	AHL-responsive single-layered circuit	This study (Fig. 2f, Supplementary Fig. 1b)
pXW101Plux2-33Ptet2-gfp	PJ23101-30luxR-t-Plux2-33tetR-Ptet2-30gfp-t	pSEVA121	Two-layered AHL-responsive circuit containing a TetR-based inverter	This study (Figs. 3a, Supplementary Fig. 1c)
pXW101Plux2-32Ptet2-gfp	PJ23101-30luxR-t-Plux2-32tetR-Ptet2-30gfp-t	pSEVA121	Two-layered AHL-responsive circuit containing a TetR-based inverter	This study (Figs. 4a, Supplementary Fig. 1c)
pXW109PmerT-Pecf11-gfp	PJ23109-32merR-t-PmerT-33ecf11-Pecf11-30gfp-t	pSEVA121	Two-layered mercury responsive circuit carrying an ECF11-based amplifier	This study (Fig. 3e, Supplementary Fig. 1d)
pXW101Plux2-Pecf11-gfp	PJ23101-30luxR-t-Plux2-33ecf11-Pecf11-30gfp-t	pSEVA121	Two-layered AHL-responsive circuit carrying an ECF11-based amplifier	This study (Fig. 5a, Supplementary Fig. 1e)
pXWStetO	tetO-t	pSB3K3	1 repeat of tetO sponge	This study (Figs. 2a,3a,4a, Supplementary Figs. 2a,3a)
pXWS10tetO	(10 × tetO)-t	pSB3K3	10 repeats of tetO sponge	This study (Figs. 2a,3a,4a, Supplementary Figs. 2a,3a)
pXWS20tetO	(20 × tetO)-t	pSB3K3	20 repeats of tetO sponge	This study (Figs. 2a,3a,4a, Supplementary Figs. 2a,3a)
pXWS40tetO	(40 × tetO)-t	pSB3K3	40 repeats of tetO sponge	This study (Figs. 2a,3a,4a, Supplementary Figs. 2a,3a)
pXWS80tetO	(80 × tetO)-t	pSB3K3	80 repeat of tetO sponge	This study (Figs. 2a,3a,4a, Supplementary Figs. 2a,3a)
pXWS160tetO	(160 × tetO)-t	pSB3K3	160 repeats of tetO sponge	This study (Figs. 2a,3a,4a, Supplementary Figs. 2a,3a)
pXWS320tetO	(320 × tetO)-t	pSB3K3	320 repeats of tetO sponge	This study (Figs. 2a,3a,4a, Supplementary Figs. 2a,3a)
pXWSPtet2	Ptet2-t	pSB3K3	1 repeat of Ptet2 sponge	This study (Fig. 2a, Supplementary Figs. 2b,3a,7a)
pXWS5Ptet2	Ptet2-Ptet2-Ptet2-Ptet2-Ptet2-t	pSB3K3	5 repeats of Ptet2 sponge	This study (Fig. 2a, Supplementary Figs. 2b,3a,7a)
pXWS10Ptet2	(10 × Ptet2)-t	pSB3K3	10 repeats of Ptet2 sponge	This study (Fig. 2a, Supplementary Figs. 2b,3a,7a)
pXWS20Ptet2	(20 × Ptet2)-t	pSB3K3	20 repeats of Ptet2 sponge	This study (Fig. 2a, Supplementary Figs. 2b,3a,7a)
pXWS40Ptet2	(40 × Ptet2)-t	pSB3K3	40 repeats of Ptet2 sponge	This study (Fig. 2a, Supplementary Figs. 2b,3a,7a)
pXWSLBS	LBS-t	pSB3K3	1 repeat of LuxR binding site (LBS) sponge	This study (Figs. 2f,4a,5a, Supplementary Figs. 2c,3g)
pXWS10LBS	(10 × LBS)-t	pSB3K3	10 repeats of LBS sponge	This study (Figs. 2f,4a,5a, Supplementary Figs. 2c,3g)
pXWS20LBS	(20 × LBS)-t	pSB3K3	20 repeats of LBS sponge	This study (Figs. 2f,4a,5a, Supplementary Figs. 2c,3g)
pXWS40LBS	(40 × LBS)-t	pSB3K3	40 repeats of LBS sponge	This study (Figs. 2f,4a,5a, Supplementary Figs. 2c,3g)
pXWS80LBS	(80 × LBS)-t	pSB3K3	80 repeats of LBS sponge	This study (Figs. 2f,4a,5a, Supplementary Figs. 2c,3g)
pXWSPecf11	Pecf11-t	pSB3K3	1 repeat of Pecf11 sponge	This study (Figs. 3e,5a, Supplementary Figs. 2d)
pXWS10Pecf11	(10 × Pecf11)-t	pSB3K3	10 repeats of Pecf11 sponge	This study (Figs. 3e,5a, Supplementary Figs. 2d)
pXWS20Pecf11	(20 × Pecf11)-t	pSB3K3	20 repeats of Pecf11 sponge	This study (Figs. 3e,5a, Supplementary Figs. 2d)
pXWS40Pecf11	(40 × Pecf11)-t	pSB3K3	40 repeats of Pecf11 sponge	This study (Figs. 3e,5a, Supplementary Figs. 2d)
PXWS1LBS1tetO	LBS-tetO-t	pSB3K3	LBS-tetO hybrid sponge with 1 repeat of LBS and 1 repeat of tetO	This study (Fig. 4a, Supplementary Fig. 2e)
PXWS1LBS10tetO	LBS-(10 × tetO)-t	pSB3K3	LBS-tetO hybrid sponge with 1 repeat of LBS and 10 repeats of tetO	This study (Fig. 4a, Supplementary Fig. 2e)
PXWS1LBS20tetO	LBS-(20 × tetO)-t	pSB3K3	LBS-tetO hybrid sponge with 1 repeat of LBS and 20 repeats of tetO	This study (Fig. 4a, Supplementary Fig. 2e)
PXWS1LBS40tetO	LBS-(40 × tetO)-t	pSB3K3	LBS-tetO hybrid sponge with 1 repeat of LBS and 40 repeats of tetO	This study (Fig. 4a, Supplementary Fig. 2e)
PXWS1LBS80tetO	LBS-(80 × tetO)-t	pSB3K3	LBS-tetO hybrid sponge with 1 repeat of LBS and 80 repeats of tetO	This study (Fig. 4a, Supplementary Fig. 2e)
PXWS1LBS160tetO	LBS-(160 × tetO)-t	pSB3K3	LBS-tetO hybrid sponge with 1 repeat of LBS and 160 repeats of tetO	This study (Fig. 4a, Supplementary Fig. 2e)
PXWS1LBS320tetO	LBS-(320 × tetO)-t	pSB3K3	LBS-tetO hybrid sponge with 1 repeat of LBS and 320 repeats of tetO	This study (Fig. 4a, Supplementary Fig. 2e)
PXWS10LBS1tetO	(10 × LBS)-tetO-t	pSB3K3	LBS-tetO hybrid sponge with 10 repeats of LBS and 1 repeat of tetO	This study (Fig. 4a, Supplementary Fig. 2e)
PXWS10LBS10tetO	(10 × LBS)-(10 × tetO)-t	pSB3K3	LBS-tetO hybrid sponge with 10 repeats of LBS and 10 repeats of tetO	This study (Fig. 4a, Supplementary Fig. 2e)
PXWS10LBS20tetO	(10 × LBS)-(20 × tetO)-t	pSB3K3	LBS-tetO hybrid sponge with 10 repeats of LBS and 20 repeats of tetO	This study (Fig. 4a, Supplementary Fig. 2e)
PXWS10LBS40tetO	(10 × LBS)-(40 × tetO)-t	pSB3K3	LBS-tetO hybrid sponge with 10 repeats of LBS and 40 repeats of tetO	This study (Fig. 4a, Supplementary Fig. 2e)
PXWS10LBS80tetO	(10 × LBS)-(80 × tetO)-t	pSB3K3	LBS-tetO hybrid sponge with 10 repeats of LBS and 80 repeats of tetO	This study (Fig. 4a, Supplementary Fig. 2e)
PXWS10LBS160tetO	(10 × LBS)-(160 × tetO)-t	pSB3K3	LBS-tetO hybrid sponge with 10 repeats of LBS and 160 repeats of tetO	This study (Fig. 4a, Supplementary Fig. 2e)
PXWS10LBS320tetO	(10 × LBS)-(320 × tetO)-t	pSB3K3	LBS-tetO hybrid sponge with 10 repeats of LBS and 320 repeats of tetO	This study (Fig. 4a, Supplementary Fig. 2e)
PXWS20LBS1tetO	(20 × LBS)-tetO-t	pSB3K3	LBS-tetO hybrid sponge with 20 repeats of LBS and 1 repeat of tetO	This study (Fig. 4a, Supplementary Fig. 2e)
PXWS20LBS10tetO	(20 × LBS)-(10 × tetO)-t	pSB3K3	LBS-tetO hybrid sponge with 20 repeats of LBS and 10 repeats of tetO	This study (Fig. 4a, Supplementary Fig. 2e)
PXWS20LBS20tetO	(20 × LBS)-(20 × tetO)-t	pSB3K3	LBS-tetO hybrid sponge with 20 repeats of LBS and 20 repeats of tetO	This study (Fig. 4a, Supplementary Fig. 2e)
PXWS20LBS40tetO	(20 × LBS)-(40 × tetO)-t	pSB3K3	LBS-tetO hybrid sponge with 20 repeats of LBS and 40 repeats of tetO	This study (Fig. 4a, Supplementary Fig. 2e)
PXWS20LBS80tetO	(20 × LBS)-(80 × tetO)-t	pSB3K3	LBS-tetO hybrid sponge with 20 repeats of LBS and 80 repeats of tetO	This study (Fig. 4a, Supplementary Fig. 2e)
PXWS20LBS160tetO	(20 × LBS)-(160 × tetO)-t	pSB3K3	LBS-tetO hybrid sponge with 20 repeats of LBS and 160 repeats of tetO	This study (Fig. 4a, Supplementary Fig. 2e)
PXWS20LBS320tetO	(20 × LBS)-(320 × tetO)-t	pSB3K3	LBS-tetO hybrid sponge with 20 repeats of LBS and 320 repeats of tetO	This study (Fig. 4a, Supplementary Fig. 2e)
PXWS40LBS1tetO	(40 × LBS)-tetO-t	pSB3K3	LBS-tetO hybrid sponge with 40 repeats of LBS and 1 repeat of tetO	This study (Fig. 4a, Supplementary Fig. 2e)
PXWS40LBS10tetO	(40 × LBS)-(10 × tetO)-t	pSB3K3	LBS-tetO hybrid sponge with 40 repeats of LBS and 10 repeats of tetO	This study (Fig. 4a, Supplementary Fig. 2e)
PXWS40LBS20tetO	(40 × LBS)-(20 × tetO)-t	pSB3K3	LBS-tetO hybrid sponge with 40 repeats of LBS and 20 repeats of tetO	This study (Fig. 4a, Supplementary Fig. 2e)
PXWS40LBS40tetO	(40 × LBS)-(40 × tetO)-t	pSB3K3	LBS-tetO hybrid sponge with 40 repeats of LBS and 40 repeats of tetO	This study (Fig. 4a, Supplementary Fig. 2e)
PXWS40LBS80tetO	(40 × LBS)-(80 × tetO)-t	pSB3K3	LBS-tetO hybrid sponge with 40 repeats of LBS and 80 repeats of tetO	This study (Fig. 4a, Supplementary Fig. 2e)
PXWS40LBS160tetO	(40 × LBS)-(160 × tetO)-t	pSB3K3	LBS-tetO hybrid sponge with 40 repeats of LBS and 160 repeats of tetO	This study (Fig. 4a, Supplementary Fig. 2e)
PXWS40LBS320tetO	(40 × LBS)-(320 × tetO)-t	pSB3K3	LBS-tetO hybrid sponge with 40 repeats of LBS and 320 repeats of tetO	This study (Fig. 4a, Supplementary Fig. 2e)
PXWS80LBS1tetO	(80 × LBS)-tetO-t	pSB3K3	LBS-tetO hybrid sponge with 80 repeats of LBS and 1 repeat of tetO	This study (Fig. 4a, Supplementary Fig. 2e)
PXWS80LBS10tetO	(80 × LBS)-(10 × tetO)-t	pSB3K3	LBS-tetO hybrid sponge with 80 repeats of LBS and 10 repeats of tetO	This study (Fig. 4a, Supplementary Fig. 2e)
PXWS80LBS20tetO	(80 × LBS)-(20 × tetO)-t	pSB3K3	LBS-tetO hybrid sponge with 80 repeats of LBS and 20 repeats of tetO	This study (Fig. 4a, Supplementary Fig. 2e)
PXWS80LBS40tetO	(80 × LBS)-(40 × tetO)-t	pSB3K3	LBS-tetO hybrid sponge with 80 repeats of LBS and 40 repeats of tetO	This study (Fig. 4a, Supplementary Fig. 2e)
PXWS80LBS80tetO	(80 × LBS)-(80 × tetO)-t	pSB3K3	LBS-tetO hybrid sponge with 80 repeats of LBS and 80 repeats of tetO	This study (Fig. 4a, Supplementary Fig. 2e)
PXWS80LBS160tetO	(80 × LBS)-(160 × tetO)-t	pSB3K3	LBS-tetO hybrid sponge with 80 repeats of LBS and 160 repeats of tetO	This study (Fig. 4a, Supplementary Fig. 2e)
PXWS80LBS320tetO	(80 × LBS)-(320 × tetO)-t	pSB3K3	LBS-tetO hybrid sponge with 80 repeats of LBS and 320 repeats of tetO	This study (Fig. 4a, Supplementary Fig. 2e)
PXWS1LBS1Pecf11	LBS-Pecf11-t	pSB3K3	LBS-tetO hybrid sponge with 1 repeat of LBS and 1 repeat of Pecf11	This study (Fig. 5a, Supplementary Fig. 2f)
PXWS1LBS10Pecf11	LBS-(10 × Pecf11)-t	pSB3K3	LBS-tetO hybrid sponge with 1 repeat of LBS and 10 repeats of Pecf11	This study (Fig. 5a, Supplementary Fig. 2f)
PXWS1LBS20Pecf11	LBS-(20 × Pecf11)-t	pSB3K3	LBS-tetO hybrid sponge with 1 repeat of LBS and 20 repeats of Pecf11	This study (Fig. 5a, Supplementary Fig. 2f)
PXWS1LBS40Pecf11	LBS-(40 × Pecf11)-t	pSB3K3	LBS-tetO hybrid sponge with 1 repeat of LBS and 40 repeats of Pecf11	This study (Fig. 5a, Supplementary Fig. 2f)
PXWS10LBS1Pecf11	(10 × LBS)-Pecf11-t	pSB3K3	LBS-tetO hybrid sponge with 10 repeats of LBS and 1 repeat of Pecf11	This study (Fig. 5a, Supplementary Fig. 2f)
PXWS10LBS10Pecf11	(10 × LBS)-(10 × Pecf11)-t	pSB3K3	LBS-tetO hybrid sponge with 10 repeats of LBS and 10 repeats of Pecf11	This study (Fig. 5a, Supplementary Fig. 2f)
PXWS10LBS20Pecf11	(10 × LBS)-(20 × Pecf11)-t	pSB3K3	LBS-tetO hybrid sponge with 10 repeats of LBS and 20 repeats of Pecf11	This study (Fig. 5a, Supplementary Fig. 2f)
PXWS10LBS40Pecf11	(10 × LBS)-(40 × Pecf11)-t	pSB3K3	LBS-tetO hybrid sponge with 10 repeats of LBS and 40 repeats of Pecf11	This study (Fig. 5a, Supplementary Fig. 2f)
PXWS20LBS1Pecf11	(20 × LBS)-Pecf11-t	pSB3K3	LBS-tetO hybrid sponge with 20 repeats of LBS and 1 repeat of Pecf11	This study (Fig. 5a, Supplementary Fig. 2f)
PXWS20LBS10Pecf11	(20 × LBS)-(10 × Pecf11)-t	pSB3K3	LBS-tetO hybrid sponge with 20 repeats of LBS and 10 repeats of Pecf11	This study (Fig. 5a, Supplementary Fig. 2f)
PXWS20LBS20Pecf11	(20 × LBS)-(20 × Pecf11)-t	pSB3K3	LBS-tetO hybrid sponge with 20 repeats of LBS and 20 repeats of Pecf11	This study (Fig. 5a, Supplementary Fig. 2f)
PXWS20LBS40Pecf11	(20 × LBS)-(40 × Pecf11)-t	pSB3K3	LBS-tetO hybrid sponge with 20 repeats of LBS and 40 repeats of Pecf11	This study (Fig. 5a, Supplementary Fig. 2f)
PXWS40LBS1Pecf11	(40 × LBS)-Pecf11-t	pSB3K3	LBS-tetO hybrid sponge with 40 repeats of LBS and 1 repeat of Pecf11	This study (Fig. 5a, Supplementary Fig. 2f)
PXWS40LBS10Pecf11	(40 × LBS)-(10 × Pecf11)-t	pSB3K3	LBS-tetO hybrid sponge with 40 repeats of LBS and 10 repeats of Pecf11	This study (Fig. 5a, Supplementary Fig. 2f)
PXWS40LBS20Pecf11	(40 × LBS)-(20 × Pecf11)-t	pSB3K3	LBS-tetO hybrid sponge with 40 repeats of LBS and 20 repeats of Pecf11	This study (Fig. 5a, Supplementary Fig. 2f)
PXWS40LBS40Pecf11	(40 × LBS)-(40 × Pecf11)-t	pSB3K3	LBS-tetO hybrid sponge with 40 repeats of LBS and 40 repeats of Pecf11	This study (Fig. 5a, Supplementary Fig. 2f)
PXWS80LBS1Pecf11	(80 × LBS)-Pecf11-t	pSB3K3	LBS-tetO hybrid sponge with 80 repeats of LBS and 1 repeat of Pecf11	This study (Fig. 5a, Supplementary Fig. 2f)
PXWS80LBS10Pecf11	(80 × LBS)-(10 × Pecf11)-t	pSB3K3	LBS-tetO hybrid sponge with 80 repeats of LBS and 10 repeats of Pecf11	This study (Fig. 5a, Supplementary Fig. 2f)
PXWS80LBS20Pecf11	(80 × LBS)-(20 × Pecf11)-t	pSB3K3	LBS-tetO hybrid sponge with 80 repeats of LBS and 20 repeats of Pecf11	This study (Fig. 5a, Supplementary Fig. 2f)
PXWS80LBS40Pecf11	(80 × LBS)-(40 × Pecf11)-t	pSB3K3	LBS-tetO hybrid sponge with 80 repeats of LBS and 40 repeats of Pecf11	This study (Fig. 5a, Supplementary Fig. 2f)
1. Silva-Rocha, R., Martínez-García, E., Calles, B., Chavarría, M., Arce-Rodríguez, A., De Las Heras, A., Páez-Espino, A. D., Durante-Rodríguez, G., Kim, J., Nikel, P. I., Platero, R. & De Lorenzo, V. The Standard European Vector Architecture (SEVA): A coherent platform for the analysis and deployment of complex prokaryotic phenotypes. Nucleic Acids Res. 41, D666–D675 (2013).
2. Shetty, R. P., Endy, D. & Knight, T. F. Engineering BioBrick vectors from BioBrick parts. J. Biol. Eng. 2, 5 (2008).

## Sheet: Table 2
Table 2: List of genetic parts and sequences constructed in this study.
P represents promoter, 30/32/33 represents RBS, letters in italic represent the name of a gene, t is the terminator B0015. DNA sequence font correspond to constitutive promoters (red), inducible promoters (italic bold black), RBSs (bold black), protein binding sites (bold italic orange for tetO, bold italic yellow for LuxR binding sites, bold italic dark blue for MerR binding sites), sigma factor…
Part name	DNA sequence (5’– 3’)
PJ23117-30tetR-t-Ptet2-30gfp-t	GAATTCGCGGCCGCTTCTAGAGTTGACAGCTAGCTCAGTCCTAGGGATTGTGCTAGCTACTAGAGATTAAAGAGGAGAAATACCATATGTCCAGATTAGATAAAAGTAAAGTGATTAACAGCGCATTAGAGCTGCTTAATGAGGTCGGAATCGAAGGTTTAACAACCCGTAAACTCGCCCAGAAGCTAGGTGTAGAGCAGCCTACATTGTATTGGCATGTAAAAAATAAGCGGGCTTTGCTCGACGCCTTAGCCATTGAGATGTTAGATAGGCACCATACTCACTTTTGCCCTTTAGAAGGGGAAAGCTGGCAAGATTTTTTACGTAATAACGCTAAAAGTTTTAGATGTGCTTTACTAAGTCATCGCGATGGAGCAAAAGTACATTTAGGTACACGGC…
PJ23101-30luxR-t-Plux2-30gfp-t	GAATTCGCGGCCGCTTCTAGAGTTTACAGCTAGCTCAGTCCTAGGTATTATGCTAGCTACTAGAGATTAAAGAGGAGAAATACTAGATGAAAAACATAAATGCCGACGACACATACAGAATAATTAATAAAATTAAAGCTTGTAGAAGCAATAATGATATTAATCAATGCTTATCTGATATGACTAAAATGGTACATTGTGAATATTATTTACTCGCGATCATTTATCCTCATTCTATGGTTAAATCTGATATTTCAATCCTAGATAATTACCCTAAAAAATGGAGGCAATATTATGATGACGCTAATTTAATAAAATATGATCCTATAGTAGATTATTCTAACTCCAATCATTCACCAATTAATTGGAATATATTTGAAAACAATGCTGTAAATAAAA…
PJ23101-30luxR-t-Plux2-33tetR-Ptet2-30gfp-t	GAATTCGCGGCCGCTTCTAGAGTTTACAGCTAGCTCAGTCCTAGGTATTATGCTAGCTACTAGAGATTAAAGAGGAGAAATACTAGATGAAAAACATAAATGCCGACGACACATACAGAATAATTAATAAAATTAAAGCTTGTAGAAGCAATAATGATATTAATCAATGCTTATCTGATATGACTAAAATGGTACATTGTGAATATTATTTACTCGCGATCATTTATCCTCATTCTATGGTTAAATCTGATATTTCAATCCTAGATAATTACCCTAAAAAATGGAGGCAATATTATGATGACGCTAATTTAATAAAATATGATCCTATAGTAGATTATTCTAACTCCAATCATTCACCAATTAATTGGAATATATTTGAAAACAATGCTGTAAATAAAA…
PJ23101-30luxR-t-Plux2-32tetR-Ptet2-30gfp-t	GAATTCGCGGCCGCTTCTAGAGTTTACAGCTAGCTCAGTCCTAGGTATTATGCTAGCTACTAGAGATTAAAGAGGAGAAATACTAGATGAAAAACATAAATGCCGACGACACATACAGAATAATTAATAAAATTAAAGCTTGTAGAAGCAATAATGATATTAATCAATGCTTATCTGATATGACTAAAATGGTACATTGTGAATATTATTTACTCGCGATCATTTATCCTCATTCTATGGTTAAATCTGATATTTCAATCCTAGATAATTACCCTAAAAAATGGAGGCAATATTATGATGACGCTAATTTAATAAAATATGATCCTATAGTAGATTATTCTAACTCCAATCATTCACCAATTAATTGGAATATATTTGAAAACAATGCTGTAAATAAAA…
PJ23109-32merR-t-PmerT-33ecf11-Pecf11-30gfp-t	GAATTCGCGGCCGCTTCTAGAGtttacagctagctcagtcctagggactgtgctagcTACTAGAGTCACACAGGAAAGTACTAGATGGAAAATAATTTGGAAAACCTGACCATTGGCGTTTTTGCCAAGGCGGCCGGGGTCAACGTGGAGACAATCCGCTTCTATCAGCGCAAGGGCCTGTTGCGGGAACCGGACAAGCCTTACGGCAGCATCCGCCGCTATGGGGAGGCGGACGTGGTTCGGGTGAAATTCGTGAAATCGGCACAGCGGCTGGGGTTCAGTCTGGACGAGATTGCCGAGCTGTTGCGGCTCGACGATGGCACCCACTGCGAGGAGGCCAGCAGCCTGGCCGAACACAAGCTCAAGGACGTGCGCGAGAAGATGGCCGACTTGGCGCGC…
PJ23101-30luxR-t-Plux2-33ecf11-Pecf11-30gfp-t	GAATTCGCGGCCGCTTCTAGAGTTTACAGCTAGCTCAGTCCTAGGTATTATGCTAGCTACTAGAGATTAAAGAGGAGAAATACTAGATGAAAAACATAAATGCCGACGACACATACAGAATAATTAATAAAATTAAAGCTTGTAGAAGCAATAATGATATTAATCAATGCTTATCTGATATGACTAAAATGGTACATTGTGAATATTATTTACTCGCGATCATTTATCCTCATTCTATGGTTAAATCTGATATTTCAATCCTAGATAATTACCCTAAAAAATGGAGGCAATATTATGATGACGCTAATTTAATAAAATATGATCCTATAGTAGATTATTCTAACTCCAATCATTCACCAATTAATTGGAATATATTTGAAAACAATGCTGTAAATAAAA…
tetO-t	GAATTCGCGGCCGCTTCTAGAGTCCCTATCAGTGATAGAGATACTAGAGCCAGGCATCAAATAAAACGAAAGGCTCAGTCGAAAGACTGGGCCTTTCGTTTTATCTGTTGTTTGTCGGTGAACGCTCTCTACTAGAGTCACACTGGCTCACCTTCGGGTGGGCCTTTCTGCGTTTATATACTAGTAGCGGCCGCTGCAG
(10 × tetO)-t	GAATTCGCGGCCGCTTCTAGAGatcgattttagagctgccTCCCTATCAGTGATAGAGAttgctacaactgcaaggtagtcccggtaTCCCTATCAGTGATAGAGActgatagctacgagtctgagatcctacttgTCCCTATCAGTGATAGAGAcagtaccgagtttTCCCTATCAGTGATAGAGAgctcatactgcgacagagtctttTCCCTATCAGTGATAGAGAtaggctcctttgtcaaaagtgatcgctTCCCTATCAGTGATAGAGActtcacgggataatgtgttctacTCCCTATCAGTGATAGAGAgcttaagtcaatccaatgcgttcaggtgcTCCCTATCAGTGATAGAGAaactccgtcatcgtggatgtcaatactgacTCCC…
(20 × tetO)-t	GAATTCGCGGCCGCTTCTAGAGatcgattttagagctgccTCCCTATCAGTGATAGAGAttgctacaactgcaaggtagtcccggtaTCCCTATCAGTGATAGAGActgatagctacgagtctgagatcctacttgTCCCTATCAGTGATAGAGAcagtaccgagtttTCCCTATCAGTGATAGAGAgctcatactgcgacagagtctttTCCCTATCAGTGATAGAGAtaggctcctttgtcaaaagtgatcgctTCCCTATCAGTGATAGAGActtcacgggataatgtgttctacTCCCTATCAGTGATAGAGAgcttaagtcaatccaatgcgttcaggtgcTCCCTATCAGTGATAGAGAaactccgtcatcgtggatgtcaatactgacTCCC…
(40 × tetO)-t	GAATTCGCGGCCGCTTCTAGAGatcgattttagagctgccTCCCTATCAGTGATAGAGAttgctacaactgcaaggtagtcccggtaTCCCTATCAGTGATAGAGActgatagctacgagtctgagatcctacttgTCCCTATCAGTGATAGAGAcagtaccgagtttTCCCTATCAGTGATAGAGAgctcatactgcgacagagtctttTCCCTATCAGTGATAGAGAtaggctcctttgtcaaaagtgatcgctTCCCTATCAGTGATAGAGActtcacgggataatgtgttctacTCCCTATCAGTGATAGAGAgcttaagtcaatccaatgcgttcaggtgcTCCCTATCAGTGATAGAGAaactccgtcatcgtggatgtcaatactgacTCCC…
(80 × tetO)-t	GAATTCGCGGCCGCTTCTAGAGatcgattttagagctgccTCCCTATCAGTGATAGAGAttgctacaactgcaaggtagtcccggtaTCCCTATCAGTGATAGAGActgatagctacgagtctgagatcctacttgTCCCTATCAGTGATAGAGAcagtaccgagtttTCCCTATCAGTGATAGAGAgctcatactgcgacagagtctttTCCCTATCAGTGATAGAGAtaggctcctttgtcaaaagtgatcgctTCCCTATCAGTGATAGAGActtcacgggataatgtgttctacTCCCTATCAGTGATAGAGAgcttaagtcaatccaatgcgttcaggtgcTCCCTATCAGTGATAGAGAaactccgtcatcgtggatgtcaatactgacTCCC…
(160 × tetO)-t	GAATTCGCGGCCGCTTCTAGAGatcgattttagagctgccTCCCTATCAGTGATAGAGAttgctacaactgcaaggtagtcccggtaTCCCTATCAGTGATAGAGActgatagctacgagtctgagatcctacttgTCCCTATCAGTGATAGAGAcagtaccgagtttTCCCTATCAGTGATAGAGAgctcatactgcgacagagtctttTCCCTATCAGTGATAGAGAtaggctcctttgtcaaaagtgatcgctTCCCTATCAGTGATAGAGActtcacgggataatgtgttctacTCCCTATCAGTGATAGAGAgcttaagtcaatccaatgcgttcaggtgcTCCCTATCAGTGATAGAGAaactccgtcatcgtggatgtcaatactgacTCCC…
(320 × tetO)-t	GAATTCGCGGCCGCTTCTAGAGatcgattttagagctgccTCCCTATCAGTGATAGAGAttgctacaactgcaaggtagtcccggtaTCCCTATCAGTGATAGAGActgatagctacgagtctgagatcctacttgTCCCTATCAGTGATAGAGAcagtaccgagtttTCCCTATCAGTGATAGAGAgctcatactgcgacagagtctttTCCCTATCAGTGATAGAGAtaggctcctttgtcaaaagtgatcgctTCCCTATCAGTGATAGAGActtcacgggataatgtgttctacTCCCTATCAGTGATAGAGAgcttaagtcaatccaatgcgttcaggtgcTCCCTATCAGTGATAGAGAaactccgtcatcgtggatgtcaatactgacTCCC…
Ptet2-t	GAATTCGCGGCCGCTTCTAGAGTTTTCAGCAGGACGCACTGACCTCCCTATCAGTGATAGAGATTGACATCCCTATCAGTGATAGAGATACTGAGCACATATTACTAGAGCCAGGCATCAAATAAAACGAAAGGCTCAGTCGAAAGACTGGGCCTTTCGTTTTATCTGTTGTTTGTCGGTGAACGCTCTCTACTAGAGTCACACTGGCTCACCTTCGGGTGGGCCTTTCTGCGTTTATATACTAGTAGCGGCCGCTGCAG
Ptet2-Ptet2-Ptet2-Ptet2-Ptet2-t	GAATTCGCGGCCGCTTCTAGAGatcgattttagagctgccTTTTCAGCAGGACGCACTGACCTCCCTATCAGTGATAGAGATTGACATCCCTATCAGTGATAGAGATACTGAGCACATATcttaggtgtccctagaatgagtatcgattttagagctgccTTTTCAGCAGGACGCACTGACCTCCCTATCAGTGATAGAGATTGACATCCCTATCAGTGATAGAGATACTGAGCACATATcttaggtgtccctagaatttccatcgattttagagctgccTTTTCAGCAGGACGCACTGACCTCCCTATCAGTGATAGAGATTGACATCCCTATCAGTGATAGAGATACTGAGCACATATcttaggtgtccctagaatgactatcgattttagagctgc…
(10 × Ptet2)-t	GAATTCGCGGCCGCTTCTAGAGatcgattttagagctgccTTTTCAGCAGGACGCACTGACCTCCCTATCAGTGATAGAGATTGACATCCCTATCAGTGATAGAGATACTGAGCACATATcttaggtgtccctagaatgagtatcgattttagagctgccTTTTCAGCAGGACGCACTGACCTCCCTATCAGTGATAGAGATTGACATCCCTATCAGTGATAGAGATACTGAGCACATATcttaggtgtccctagaatttccatcgattttagagctgccTTTTCAGCAGGACGCACTGACCTCCCTATCAGTGATAGAGATTGACATCCCTATCAGTGATAGAGATACTGAGCACATATcttaggtgtccctagaatgactatcgattttagagctgc…
(20 × Ptet2)-t	GAATTCGCGGCCGCTTCTAGAGatcgattttagagctgccTTTTCAGCAGGACGCACTGACCTCCCTATCAGTGATAGAGATTGACATCCCTATCAGTGATAGAGATACTGAGCACATATcttaggtgtccctagaatgagtatcgattttagagctgccTTTTCAGCAGGACGCACTGACCTCCCTATCAGTGATAGAGATTGACATCCCTATCAGTGATAGAGATACTGAGCACATATcttaggtgtccctagaatttccatcgattttagagctgccTTTTCAGCAGGACGCACTGACCTCCCTATCAGTGATAGAGATTGACATCCCTATCAGTGATAGAGATACTGAGCACATATcttaggtgtccctagaatgactatcgattttagagctgc…
(40 × Ptet2)-t	GAATTCGCGGCCGCTTCTAGAGatcgattttagagctgccTTTTCAGCAGGACGCACTGACCTCCCTATCAGTGATAGAGATTGACATCCCTATCAGTGATAGAGATACTGAGCACATATcttaggtgtccctagaatgagtatcgattttagagctgccTTTTCAGCAGGACGCACTGACCTCCCTATCAGTGATAGAGATTGACATCCCTATCAGTGATAGAGATACTGAGCACATATcttaggtgtccctagaatttccatcgattttagagctgccTTTTCAGCAGGACGCACTGACCTCCCTATCAGTGATAGAGATTGACATCCCTATCAGTGATAGAGATACTGAGCACATATcttaggtgtccctagaatgactatcgattttagagctgc…
LBS-t	GAATTCGCGGCCGCTTCTAGAGAACATAAGCACCTGTAGGATCGTACAGGTTTACGCTACTAGAGCCAGGCATCAAATAAAACGAAAGGCTCAGTCGAAAGACTGGGCCTTTCGTTTTATCTGTTGTTTGTCGGTGAACGCTCTCTACTAGAGTCACACTGGCTCACCTTCGGGTGGGCCTTTCTGCGTTTATATACTAGTAGCGGCCGCTGCAG
(10 × LBS)-t	GAATTCGCGGCCGCTTCTAGAGgctcatactgcgtaagagtctttAACATAAGCACCTGTAGGATCGTACAGGTTTACGCtaggctcctttgtcaaaagtgatcgctAACATAAGCACCTGTAGGATCGTACAGGTTTACGCcttcacgggataatgtgttctacAACATAAGCACCTGTAGGATCGTACAGGTTTACGCgcttaagtcaatccaatgcgttcaggtgcAACATAAGCACCTGTAGGATCGTACAGGTTTACGCaactccgtcatcgtggatgtcaatattggcAACATAAGCACCTGTAGGATCGTACAGGTTTACGCttgatttcaccgctggcgtcaatgagtgctcatactgcgtaagagtctttAACATAAGCACCTGTAGGAT…
(20 × LBS)-t	GAATTCGCGGCCGCTTCTAGAGgctcatactgcgtaagagtctttAACATAAGCACCTGTAGGATCGTACAGGTTTACGCtaggctcctttgtcaaaagtgatcgctAACATAAGCACCTGTAGGATCGTACAGGTTTACGCcttcacgggataatgtgttctacAACATAAGCACCTGTAGGATCGTACAGGTTTACGCgcttaagtcaatccaatgcgttcaggtgcAACATAAGCACCTGTAGGATCGTACAGGTTTACGCaactccgtcatcgtggatgtcaatattggcAACATAAGCACCTGTAGGATCGTACAGGTTTACGCttgatttcaccgctggcgtcaatgagtgctcatactgcgtaagagtctttAACATAAGCACCTGTAGGAT…
(40 × LBS)-t	GAATTCGCGGCCGCTTCTAGAGgctcatactgcgtaagagtctttAACATAAGCACCTGTAGGATCGTACAGGTTTACGCtaggctcctttgtcaaaagtgatcgctAACATAAGCACCTGTAGGATCGTACAGGTTTACGCcttcacgggataatgtgttctacAACATAAGCACCTGTAGGATCGTACAGGTTTACGCgcttaagtcaatccaatgcgttcaggtgcAACATAAGCACCTGTAGGATCGTACAGGTTTACGCaactccgtcatcgtggatgtcaatattggcAACATAAGCACCTGTAGGATCGTACAGGTTTACGCttgatttcaccgctggcgtcaatgagtgctcatactgcgtaagagtctttAACATAAGCACCTGTAGGAT…
(80 × LBS)-t	GAATTCGCGGCCGCTTCTAGAGgctcatactgcgtaagagtctttAACATAAGCACCTGTAGGATCGTACAGGTTTACGCtaggctcctttgtcaaaagtgatcgctAACATAAGCACCTGTAGGATCGTACAGGTTTACGCcttcacgggataatgtgttctacAACATAAGCACCTGTAGGATCGTACAGGTTTACGCgcttaagtcaatccaatgcgttcaggtgcAACATAAGCACCTGTAGGATCGTACAGGTTTACGCaactccgtcatcgtggatgtcaatattggcAACATAAGCACCTGTAGGATCGTACAGGTTTACGCttgatttcaccgctggcgtcaatgagtgctcatactgcgtaagagtctttAACATAAGCACCTGTAGGAT…
Pecf11-t	GAATTCGCGGCCGCTTCTAGAGGCCTCCACACCGCTCGTCACATCCTGTGATCCACTCTTCATCCCGCTACGTAACACCTCTTACTAGAGCCAGGCATCAAATAAAACGAAAGGCTCAGTCGAAAGACTGGGCCTTTCGTTTTATCTGTTGTTTGTCGGTGAACGCTCTCTACTAGAGTCACACTGGCTCACCTTCGGGTGGGCCTTTCTGCGTTTATATACTAGTAGCGGCCGCTGCAG
(10 × Pecf11)-t	GAATTCGCGGCCGCTTCTAGAGatcgattttagagctgccGCCTCCACACCGCTCGTCACATCCTGTGATCCACTCTTCATCCCGCTACGTAACACCTCTgtactcagcttatctcggGCCTCCACACCGCTCGTCACATCCTGTGATCCACTCTTCATCCCGCTACGTAACACCTCTcttaggtgtccctagaatgagtatcgattttagagctgccGCCTCCACACCGCTCGTCACATCCTGTGATCCACTCTTCATCCCGCTACGTAACACCTCTgtactcagcttatctcggGCCTCCACACCGCTCGTCACATCCTGTGATCCACTCTTCATCCCGCTACGTAACACCTCTcttaggtgtccctagaatttccatcgattttagagctgccGCC…
(20 × Pecf11)-t	GAATTCGCGGCCGCTTCTAGAGatcgattttagagctgccGCCTCCACACCGCTCGTCACATCCTGTGATCCACTCTTCATCCCGCTACGTAACACCTCTgtactcagcttatctcggGCCTCCACACCGCTCGTCACATCCTGTGATCCACTCTTCATCCCGCTACGTAACACCTCTcttaggtgtccctagaatgagtatcgattttagagctgccGCCTCCACACCGCTCGTCACATCCTGTGATCCACTCTTCATCCCGCTACGTAACACCTCTgtactcagcttatctcggGCCTCCACACCGCTCGTCACATCCTGTGATCCACTCTTCATCCCGCTACGTAACACCTCTcttaggtgtccctagaatttccatcgattttagagctgccGCC…
(40 × Pecf11)-t	GAATTCGCGGCCGCTTCTAGAGatcgattttagagctgccGCCTCCACACCGCTCGTCACATCCTGTGATCCACTCTTCATCCCGCTACGTAACACCTCTgtactcagcttatctcggGCCTCCACACCGCTCGTCACATCCTGTGATCCACTCTTCATCCCGCTACGTAACACCTCTcttaggtgtccctagaatgagtatcgattttagagctgccGCCTCCACACCGCTCGTCACATCCTGTGATCCACTCTTCATCCCGCTACGTAACACCTCTgtactcagcttatctcggGCCTCCACACCGCTCGTCACATCCTGTGATCCACTCTTCATCCCGCTACGTAACACCTCTcttaggtgtccctagaatttccatcgattttagagctgccGCC…
LBS-tetO-t	GAATTCGCGGCCGCTTCTAGAGAACATAAGCACCTGTAGGATCGTACAGGTTTACGCTACTAGAGTCCCTATCAGTGATAGAGATACTAGAGCCAGGCATCAAATAAAACGAAAGGCTCAGTCGAAAGACTGGGCCTTTCGTTTTATCTGTTGTTTGTCGGTGAACGCTCTCTACTAGAGTCACACTGGCTCACCTTCGGGTGGGCCTTTCTGCGTTTATATACTAGTAGCGGCCGCTGCAG
LBS-(10 × tetO)-t	GAATTCGCGGCCGCTTCTAGAGAACATAAGCACCTGTAGGATCGTACAGGTTTACGCTACTAGAGatcgattttagagctgccTCCCTATCAGTGATAGAGAttgctacaactgcaaggtagtcccggtaTCCCTATCAGTGATAGAGActgatagctacgagtctgagatcctacttgTCCCTATCAGTGATAGAGAcagtaccgagtttTCCCTATCAGTGATAGAGAgctcatactgcgacagagtctttTCCCTATCAGTGATAGAGAtaggctcctttgtcaaaagtgatcgctTCCCTATCAGTGATAGAGActtcacgggataatgtgttctacTCCCTATCAGTGATAGAGAgcttaagtcaatccaatgcgttcaggtgcTCCCTATCAG…
LBS-(20 × tetO)-t	GAATTCGCGGCCGCTTCTAGAGAACATAAGCACCTGTAGGATCGTACAGGTTTACGCTACTAGAGatcgattttagagctgccTCCCTATCAGTGATAGAGAttgctacaactgcaaggtagtcccggtaTCCCTATCAGTGATAGAGActgatagctacgagtctgagatcctacttgTCCCTATCAGTGATAGAGAcagtaccgagtttTCCCTATCAGTGATAGAGAgctcatactgcgacagagtctttTCCCTATCAGTGATAGAGAtaggctcctttgtcaaaagtgatcgctTCCCTATCAGTGATAGAGActtcacgggataatgtgttctacTCCCTATCAGTGATAGAGAgcttaagtcaatccaatgcgttcaggtgcTCCCTATCAG…
LBS-(40 × tetO)-t	GAATTCGCGGCCGCTTCTAGAGAACATAAGCACCTGTAGGATCGTACAGGTTTACGCTACTAGAGatcgattttagagctgccTCCCTATCAGTGATAGAGAttgctacaactgcaaggtagtcccggtaTCCCTATCAGTGATAGAGActgatagctacgagtctgagatcctacttgTCCCTATCAGTGATAGAGAcagtaccgagtttTCCCTATCAGTGATAGAGAgctcatactgcgacagagtctttTCCCTATCAGTGATAGAGAtaggctcctttgtcaaaagtgatcgctTCCCTATCAGTGATAGAGActtcacgggataatgtgttctacTCCCTATCAGTGATAGAGAgcttaagtcaatccaatgcgttcaggtgcTCCCTATCAG…
LBS-(80 × tetO)-t	GAATTCGCGGCCGCTTCTAGAGAACATAAGCACCTGTAGGATCGTACAGGTTTACGCTACTAGAGatcgattttagagctgccTCCCTATCAGTGATAGAGAttgctacaactgcaaggtagtcccggtaTCCCTATCAGTGATAGAGActgatagctacgagtctgagatcctacttgTCCCTATCAGTGATAGAGAcagtaccgagtttTCCCTATCAGTGATAGAGAgctcatactgcgacagagtctttTCCCTATCAGTGATAGAGAtaggctcctttgtcaaaagtgatcgctTCCCTATCAGTGATAGAGActtcacgggataatgtgttctacTCCCTATCAGTGATAGAGAgcttaagtcaatccaatgcgttcaggtgcTCCCTATCAG…
LBS-(160 × tetO)-t	GAATTCGCGGCCGCTTCTAGAGAACATAAGCACCTGTAGGATCGTACAGGTTTACGCTACTAGAGatcgattttagagctgccTCCCTATCAGTGATAGAGAttgctacaactgcaaggtagtcccggtaTCCCTATCAGTGATAGAGActgatagctacgagtctgagatcctacttgTCCCTATCAGTGATAGAGAcagtaccgagtttTCCCTATCAGTGATAGAGAgctcatactgcgacagagtctttTCCCTATCAGTGATAGAGAtaggctcctttgtcaaaagtgatcgctTCCCTATCAGTGATAGAGActtcacgggataatgtgttctacTCCCTATCAGTGATAGAGAgcttaagtcaatccaatgcgttcaggtgcTCCCTATCAG…
LBS-(320 × tetO)-t	GAATTCGCGGCCGCTTCTAGAGAACATAAGCACCTGTAGGATCGTACAGGTTTACGCTACTAGAGatcgattttagagctgccTCCCTATCAGTGATAGAGAttgctacaactgcaaggtagtcccggtaTCCCTATCAGTGATAGAGActgatagctacgagtctgagatcctacttgTCCCTATCAGTGATAGAGAcagtaccgagtttTCCCTATCAGTGATAGAGAgctcatactgcgacagagtctttTCCCTATCAGTGATAGAGAtaggctcctttgtcaaaagtgatcgctTCCCTATCAGTGATAGAGActtcacgggataatgtgttctacTCCCTATCAGTGATAGAGAgcttaagtcaatccaatgcgttcaggtgcTCCCTATCAG…
(10 × LBS)-tetO-t	GAATTCGCGGCCGCTTCTAGAGgctcatactgcgtaagagtctttAACATAAGCACCTGTAGGATCGTACAGGTTTACGCtaggctcctttgtcaaaagtgatcgctAACATAAGCACCTGTAGGATCGTACAGGTTTACGCcttcacgggataatgtgttctacAACATAAGCACCTGTAGGATCGTACAGGTTTACGCgcttaagtcaatccaatgcgttcaggtgcAACATAAGCACCTGTAGGATCGTACAGGTTTACGCaactccgtcatcgtggatgtcaatattggcAACATAAGCACCTGTAGGATCGTACAGGTTTACGCttgatttcaccgctggcgtcaatgagtgctcatactgcgtaagagtctttAACATAAGCACCTGTAGGAT…
(10 × LBS)-(10 × tetO)-t	GAATTCGCGGCCGCTTCTAGAGgctcatactgcgtaagagtctttAACATAAGCACCTGTAGGATCGTACAGGTTTACGCtaggctcctttgtcaaaagtgatcgctAACATAAGCACCTGTAGGATCGTACAGGTTTACGCcttcacgggataatgtgttctacAACATAAGCACCTGTAGGATCGTACAGGTTTACGCgcttaagtcaatccaatgcgttcaggtgcAACATAAGCACCTGTAGGATCGTACAGGTTTACGCaactccgtcatcgtggatgtcaatattggcAACATAAGCACCTGTAGGATCGTACAGGTTTACGCttgatttcaccgctggcgtcaatgagtgctcatactgcgtaagagtctttAACATAAGCACCTGTAGGAT…
(10 × LBS)-(20 × tetO)-t	GAATTCGCGGCCGCTTCTAGAGgctcatactgcgtaagagtctttAACATAAGCACCTGTAGGATCGTACAGGTTTACGCtaggctcctttgtcaaaagtgatcgctAACATAAGCACCTGTAGGATCGTACAGGTTTACGCcttcacgggataatgtgttctacAACATAAGCACCTGTAGGATCGTACAGGTTTACGCgcttaagtcaatccaatgcgttcaggtgcAACATAAGCACCTGTAGGATCGTACAGGTTTACGCaactccgtcatcgtggatgtcaatattggcAACATAAGCACCTGTAGGATCGTACAGGTTTACGCttgatttcaccgctggcgtcaatgagtgctcatactgcgtaagagtctttAACATAAGCACCTGTAGGAT…
(10 × LBS)-(40 × tetO)-t	GAATTCGCGGCCGCTTCTAGAGgctcatactgcgtaagagtctttAACATAAGCACCTGTAGGATCGTACAGGTTTACGCtaggctcctttgtcaaaagtgatcgctAACATAAGCACCTGTAGGATCGTACAGGTTTACGCcttcacgggataatgtgttctacAACATAAGCACCTGTAGGATCGTACAGGTTTACGCgcttaagtcaatccaatgcgttcaggtgcAACATAAGCACCTGTAGGATCGTACAGGTTTACGCaactccgtcatcgtggatgtcaatattggcAACATAAGCACCTGTAGGATCGTACAGGTTTACGCttgatttcaccgctggcgtcaatgagtgctcatactgcgtaagagtctttAACATAAGCACCTGTAGGAT…
(10 × LBS)-(80 × tetO)-t	GAATTCGCGGCCGCTTCTAGAGgctcatactgcgtaagagtctttAACATAAGCACCTGTAGGATCGTACAGGTTTACGCtaggctcctttgtcaaaagtgatcgctAACATAAGCACCTGTAGGATCGTACAGGTTTACGCcttcacgggataatgtgttctacAACATAAGCACCTGTAGGATCGTACAGGTTTACGCgcttaagtcaatccaatgcgttcaggtgcAACATAAGCACCTGTAGGATCGTACAGGTTTACGCaactccgtcatcgtggatgtcaatattggcAACATAAGCACCTGTAGGATCGTACAGGTTTACGCttgatttcaccgctggcgtcaatgagtgctcatactgcgtaagagtctttAACATAAGCACCTGTAGGAT…
(10 × LBS)-(160 × tetO)-t	GAATTCGCGGCCGCTTCTAGAGgctcatactgcgtaagagtctttAACATAAGCACCTGTAGGATCGTACAGGTTTACGCtaggctcctttgtcaaaagtgatcgctAACATAAGCACCTGTAGGATCGTACAGGTTTACGCcttcacgggataatgtgttctacAACATAAGCACCTGTAGGATCGTACAGGTTTACGCgcttaagtcaatccaatgcgttcaggtgcAACATAAGCACCTGTAGGATCGTACAGGTTTACGCaactccgtcatcgtggatgtcaatattggcAACATAAGCACCTGTAGGATCGTACAGGTTTACGCttgatttcaccgctggcgtcaatgagtgctcatactgcgtaagagtctttAACATAAGCACCTGTAGGAT…
(10 × LBS)-(320 × tetO)-t	GAATTCGCGGCCGCTTCTAGAGgctcatactgcgtaagagtctttAACATAAGCACCTGTAGGATCGTACAGGTTTACGCtaggctcctttgtcaaaagtgatcgctAACATAAGCACCTGTAGGATCGTACAGGTTTACGCcttcacgggataatgtgttctacAACATAAGCACCTGTAGGATCGTACAGGTTTACGCgcttaagtcaatccaatgcgttcaggtgcAACATAAGCACCTGTAGGATCGTACAGGTTTACGCaactccgtcatcgtggatgtcaatattggcAACATAAGCACCTGTAGGATCGTACAGGTTTACGCttgatttcaccgctggcgtcaatgagtgctcatactgcgtaagagtctttAACATAAGCACCTGTAGGAT…
(20 × LBS)-tetO-t	GAATTCGCGGCCGCTTCTAGAGgctcatactgcgtaagagtctttAACATAAGCACCTGTAGGATCGTACAGGTTTACGCtaggctcctttgtcaaaagtgatcgctAACATAAGCACCTGTAGGATCGTACAGGTTTACGCcttcacgggataatgtgttctacAACATAAGCACCTGTAGGATCGTACAGGTTTACGCgcttaagtcaatccaatgcgttcaggtgcAACATAAGCACCTGTAGGATCGTACAGGTTTACGCaactccgtcatcgtggatgtcaatattggcAACATAAGCACCTGTAGGATCGTACAGGTTTACGCttgatttcaccgctggcgtcaatgagtgctcatactgcgtaagagtctttAACATAAGCACCTGTAGGAT…
(20 × LBS)-(10 × tetO)-t	GAATTCGCGGCCGCTTCTAGAGgctcatactgcgtaagagtctttAACATAAGCACCTGTAGGATCGTACAGGTTTACGCtaggctcctttgtcaaaagtgatcgctAACATAAGCACCTGTAGGATCGTACAGGTTTACGCcttcacgggataatgtgttctacAACATAAGCACCTGTAGGATCGTACAGGTTTACGCgcttaagtcaatccaatgcgttcaggtgcAACATAAGCACCTGTAGGATCGTACAGGTTTACGCaactccgtcatcgtggatgtcaatattggcAACATAAGCACCTGTAGGATCGTACAGGTTTACGCttgatttcaccgctggcgtcaatgagtgctcatactgcgtaagagtctttAACATAAGCACCTGTAGGAT…
(20 × LBS)-(20 × tetO)-t	GAATTCGCGGCCGCTTCTAGAGgctcatactgcgtaagagtctttAACATAAGCACCTGTAGGATCGTACAGGTTTACGCtaggctcctttgtcaaaagtgatcgctAACATAAGCACCTGTAGGATCGTACAGGTTTACGCcttcacgggataatgtgttctacAACATAAGCACCTGTAGGATCGTACAGGTTTACGCgcttaagtcaatccaatgcgttcaggtgcAACATAAGCACCTGTAGGATCGTACAGGTTTACGCaactccgtcatcgtggatgtcaatattggcAACATAAGCACCTGTAGGATCGTACAGGTTTACGCttgatttcaccgctggcgtcaatgagtgctcatactgcgtaagagtctttAACATAAGCACCTGTAGGAT…
(20 × LBS)-(40 × tetO)-t	GAATTCGCGGCCGCTTCTAGAGgctcatactgcgtaagagtctttAACATAAGCACCTGTAGGATCGTACAGGTTTACGCtaggctcctttgtcaaaagtgatcgctAACATAAGCACCTGTAGGATCGTACAGGTTTACGCcttcacgggataatgtgttctacAACATAAGCACCTGTAGGATCGTACAGGTTTACGCgcttaagtcaatccaatgcgttcaggtgcAACATAAGCACCTGTAGGATCGTACAGGTTTACGCaactccgtcatcgtggatgtcaatattggcAACATAAGCACCTGTAGGATCGTACAGGTTTACGCttgatttcaccgctggcgtcaatgagtgctcatactgcgtaagagtctttAACATAAGCACCTGTAGGAT…
(20 × LBS)-(80 × tetO)-t	GAATTCGCGGCCGCTTCTAGAGgctcatactgcgtaagagtctttAACATAAGCACCTGTAGGATCGTACAGGTTTACGCtaggctcctttgtcaaaagtgatcgctAACATAAGCACCTGTAGGATCGTACAGGTTTACGCcttcacgggataatgtgttctacAACATAAGCACCTGTAGGATCGTACAGGTTTACGCgcttaagtcaatccaatgcgttcaggtgcAACATAAGCACCTGTAGGATCGTACAGGTTTACGCaactccgtcatcgtggatgtcaatattggcAACATAAGCACCTGTAGGATCGTACAGGTTTACGCttgatttcaccgctggcgtcaatgagtgctcatactgcgtaagagtctttAACATAAGCACCTGTAGGAT…
(20 × LBS)-(160 × tetO)-t	GAATTCGCGGCCGCTTCTAGAGgctcatactgcgtaagagtctttAACATAAGCACCTGTAGGATCGTACAGGTTTACGCtaggctcctttgtcaaaagtgatcgctAACATAAGCACCTGTAGGATCGTACAGGTTTACGCcttcacgggataatgtgttctacAACATAAGCACCTGTAGGATCGTACAGGTTTACGCgcttaagtcaatccaatgcgttcaggtgcAACATAAGCACCTGTAGGATCGTACAGGTTTACGCaactccgtcatcgtggatgtcaatattggcAACATAAGCACCTGTAGGATCGTACAGGTTTACGCttgatttcaccgctggcgtcaatgagtgctcatactgcgtaagagtctttAACATAAGCACCTGTAGGAT…
(20 × LBS)-(320 × tetO)-t	GAATTCGCGGCCGCTTCTAGAGgctcatactgcgtaagagtctttAACATAAGCACCTGTAGGATCGTACAGGTTTACGCtaggctcctttgtcaaaagtgatcgctAACATAAGCACCTGTAGGATCGTACAGGTTTACGCcttcacgggataatgtgttctacAACATAAGCACCTGTAGGATCGTACAGGTTTACGCgcttaagtcaatccaatgcgttcaggtgcAACATAAGCACCTGTAGGATCGTACAGGTTTACGCaactccgtcatcgtggatgtcaatattggcAACATAAGCACCTGTAGGATCGTACAGGTTTACGCttgatttcaccgctggcgtcaatgagtgctcatactgcgtaagagtctttAACATAAGCACCTGTAGGAT…
(40 × LBS)-tetO-t	GAATTCGCGGCCGCTTCTAGAGgctcatactgcgtaagagtctttAACATAAGCACCTGTAGGATCGTACAGGTTTACGCtaggctcctttgtcaaaagtgatcgctAACATAAGCACCTGTAGGATCGTACAGGTTTACGCcttcacgggataatgtgttctacAACATAAGCACCTGTAGGATCGTACAGGTTTACGCgcttaagtcaatccaatgcgttcaggtgcAACATAAGCACCTGTAGGATCGTACAGGTTTACGCaactccgtcatcgtggatgtcaatattggcAACATAAGCACCTGTAGGATCGTACAGGTTTACGCttgatttcaccgctggcgtcaatgagtgctcatactgcgtaagagtctttAACATAAGCACCTGTAGGAT…
(40 × LBS)-(10 × tetO)-t	GAATTCGCGGCCGCTTCTAGAGgctcatactgcgtaagagtctttAACATAAGCACCTGTAGGATCGTACAGGTTTACGCtaggctcctttgtcaaaagtgatcgctAACATAAGCACCTGTAGGATCGTACAGGTTTACGCcttcacgggataatgtgttctacAACATAAGCACCTGTAGGATCGTACAGGTTTACGCgcttaagtcaatccaatgcgttcaggtgcAACATAAGCACCTGTAGGATCGTACAGGTTTACGCaactccgtcatcgtggatgtcaatattggcAACATAAGCACCTGTAGGATCGTACAGGTTTACGCttgatttcaccgctggcgtcaatgagtgctcatactgcgtaagagtctttAACATAAGCACCTGTAGGAT…
(40 × LBS)-(20 × tetO)-t	GAATTCGCGGCCGCTTCTAGAGgctcatactgcgtaagagtctttAACATAAGCACCTGTAGGATCGTACAGGTTTACGCtaggctcctttgtcaaaagtgatcgctAACATAAGCACCTGTAGGATCGTACAGGTTTACGCcttcacgggataatgtgttctacAACATAAGCACCTGTAGGATCGTACAGGTTTACGCgcttaagtcaatccaatgcgttcaggtgcAACATAAGCACCTGTAGGATCGTACAGGTTTACGCaactccgtcatcgtggatgtcaatattggcAACATAAGCACCTGTAGGATCGTACAGGTTTACGCttgatttcaccgctggcgtcaatgagtgctcatactgcgtaagagtctttAACATAAGCACCTGTAGGAT…
(40 × LBS)-(40 × tetO)-t	GAATTCGCGGCCGCTTCTAGAGgctcatactgcgtaagagtctttAACATAAGCACCTGTAGGATCGTACAGGTTTACGCtaggctcctttgtcaaaagtgatcgctAACATAAGCACCTGTAGGATCGTACAGGTTTACGCcttcacgggataatgtgttctacAACATAAGCACCTGTAGGATCGTACAGGTTTACGCgcttaagtcaatccaatgcgttcaggtgcAACATAAGCACCTGTAGGATCGTACAGGTTTACGCaactccgtcatcgtggatgtcaatattggcAACATAAGCACCTGTAGGATCGTACAGGTTTACGCttgatttcaccgctggcgtcaatgagtgctcatactgcgtaagagtctttAACATAAGCACCTGTAGGAT…
(40 × LBS)-(80 × tetO)-t	GAATTCGCGGCCGCTTCTAGAGgctcatactgcgtaagagtctttAACATAAGCACCTGTAGGATCGTACAGGTTTACGCtaggctcctttgtcaaaagtgatcgctAACATAAGCACCTGTAGGATCGTACAGGTTTACGCcttcacgggataatgtgttctacAACATAAGCACCTGTAGGATCGTACAGGTTTACGCgcttaagtcaatccaatgcgttcaggtgcAACATAAGCACCTGTAGGATCGTACAGGTTTACGCaactccgtcatcgtggatgtcaatattggcAACATAAGCACCTGTAGGATCGTACAGGTTTACGCttgatttcaccgctggcgtcaatgagtgctcatactgcgtaagagtctttAACATAAGCACCTGTAGGAT…
(40 × LBS)-(160 × tetO)-t	GAATTCGCGGCCGCTTCTAGAGgctcatactgcgtaagagtctttAACATAAGCACCTGTAGGATCGTACAGGTTTACGCtaggctcctttgtcaaaagtgatcgctAACATAAGCACCTGTAGGATCGTACAGGTTTACGCcttcacgggataatgtgttctacAACATAAGCACCTGTAGGATCGTACAGGTTTACGCgcttaagtcaatccaatgcgttcaggtgcAACATAAGCACCTGTAGGATCGTACAGGTTTACGCaactccgtcatcgtggatgtcaatattggcAACATAAGCACCTGTAGGATCGTACAGGTTTACGCttgatttcaccgctggcgtcaatgagtgctcatactgcgtaagagtctttAACATAAGCACCTGTAGGAT…
(40 × LBS)-(320 × tetO)-t	GAATTCGCGGCCGCTTCTAGAGgctcatactgcgtaagagtctttAACATAAGCACCTGTAGGATCGTACAGGTTTACGCtaggctcctttgtcaaaagtgatcgctAACATAAGCACCTGTAGGATCGTACAGGTTTACGCcttcacgggataatgtgttctacAACATAAGCACCTGTAGGATCGTACAGGTTTACGCgcttaagtcaatccaatgcgttcaggtgcAACATAAGCACCTGTAGGATCGTACAGGTTTACGCaactccgtcatcgtggatgtcaatattggcAACATAAGCACCTGTAGGATCGTACAGGTTTACGCttgatttcaccgctggcgtcaatgagtgctcatactgcgtaagagtctttAACATAAGCACCTGTAGGAT…
(80 × LBS)-tetO-t	GAATTCGCGGCCGCTTCTAGAGgctcatactgcgtaagagtctttAACATAAGCACCTGTAGGATCGTACAGGTTTACGCtaggctcctttgtcaaaagtgatcgctAACATAAGCACCTGTAGGATCGTACAGGTTTACGCcttcacgggataatgtgttctacAACATAAGCACCTGTAGGATCGTACAGGTTTACGCgcttaagtcaatccaatgcgttcaggtgcAACATAAGCACCTGTAGGATCGTACAGGTTTACGCaactccgtcatcgtggatgtcaatattggcAACATAAGCACCTGTAGGATCGTACAGGTTTACGCttgatttcaccgctggcgtcaatgagtgctcatactgcgtaagagtctttAACATAAGCACCTGTAGGAT…
(80 × LBS)-(10 × tetO)-t	GAATTCGCGGCCGCTTCTAGAGgctcatactgcgtaagagtctttAACATAAGCACCTGTAGGATCGTACAGGTTTACGCtaggctcctttgtcaaaagtgatcgctAACATAAGCACCTGTAGGATCGTACAGGTTTACGCcttcacgggataatgtgttctacAACATAAGCACCTGTAGGATCGTACAGGTTTACGCgcttaagtcaatccaatgcgttcaggtgcAACATAAGCACCTGTAGGATCGTACAGGTTTACGCaactccgtcatcgtggatgtcaatattggcAACATAAGCACCTGTAGGATCGTACAGGTTTACGCttgatttcaccgctggcgtcaatgagtgctcatactgcgtaagagtctttAACATAAGCACCTGTAGGAT…
(80 × LBS)-(20 × tetO)-t	GAATTCGCGGCCGCTTCTAGAGgctcatactgcgtaagagtctttAACATAAGCACCTGTAGGATCGTACAGGTTTACGCtaggctcctttgtcaaaagtgatcgctAACATAAGCACCTGTAGGATCGTACAGGTTTACGCcttcacgggataatgtgttctacAACATAAGCACCTGTAGGATCGTACAGGTTTACGCgcttaagtcaatccaatgcgttcaggtgcAACATAAGCACCTGTAGGATCGTACAGGTTTACGCaactccgtcatcgtggatgtcaatattggcAACATAAGCACCTGTAGGATCGTACAGGTTTACGCttgatttcaccgctggcgtcaatgagtgctcatactgcgtaagagtctttAACATAAGCACCTGTAGGAT…
(80 × LBS)-(40 × tetO)-t	GAATTCGCGGCCGCTTCTAGAGgctcatactgcgtaagagtctttAACATAAGCACCTGTAGGATCGTACAGGTTTACGCtaggctcctttgtcaaaagtgatcgctAACATAAGCACCTGTAGGATCGTACAGGTTTACGCcttcacgggataatgtgttctacAACATAAGCACCTGTAGGATCGTACAGGTTTACGCgcttaagtcaatccaatgcgttcaggtgcAACATAAGCACCTGTAGGATCGTACAGGTTTACGCaactccgtcatcgtggatgtcaatattggcAACATAAGCACCTGTAGGATCGTACAGGTTTACGCttgatttcaccgctggcgtcaatgagtgctcatactgcgtaagagtctttAACATAAGCACCTGTAGGAT…
(80 × LBS)-(80 × tetO)-t	GAATTCGCGGCCGCTTCTAGAGgctcatactgcgtaagagtctttAACATAAGCACCTGTAGGATCGTACAGGTTTACGCtaggctcctttgtcaaaagtgatcgctAACATAAGCACCTGTAGGATCGTACAGGTTTACGCcttcacgggataatgtgttctacAACATAAGCACCTGTAGGATCGTACAGGTTTACGCgcttaagtcaatccaatgcgttcaggtgcAACATAAGCACCTGTAGGATCGTACAGGTTTACGCaactccgtcatcgtggatgtcaatattggcAACATAAGCACCTGTAGGATCGTACAGGTTTACGCttgatttcaccgctggcgtcaatgagtgctcatactgcgtaagagtctttAACATAAGCACCTGTAGGAT…
(80 × LBS)-(160 × tetO)-t	GAATTCGCGGCCGCTTCTAGAGgctcatactgcgtaagagtctttAACATAAGCACCTGTAGGATCGTACAGGTTTACGCtaggctcctttgtcaaaagtgatcgctAACATAAGCACCTGTAGGATCGTACAGGTTTACGCcttcacgggataatgtgttctacAACATAAGCACCTGTAGGATCGTACAGGTTTACGCgcttaagtcaatccaatgcgttcaggtgcAACATAAGCACCTGTAGGATCGTACAGGTTTACGCaactccgtcatcgtggatgtcaatattggcAACATAAGCACCTGTAGGATCGTACAGGTTTACGCttgatttcaccgctggcgtcaatgagtgctcatactgcgtaagagtctttAACATAAGCACCTGTAGGAT…
(80 × LBS)-(320 × tetO)-t	GAATTCGCGGCCGCTTCTAGAGgctcatactgcgtaagagtctttAACATAAGCACCTGTAGGATCGTACAGGTTTACGCtaggctcctttgtcaaaagtgatcgctAACATAAGCACCTGTAGGATCGTACAGGTTTACGCcttcacgggataatgtgttctacAACATAAGCACCTGTAGGATCGTACAGGTTTACGCgcttaagtcaatccaatgcgttcaggtgcAACATAAGCACCTGTAGGATCGTACAGGTTTACGCaactccgtcatcgtggatgtcaatattggcAACATAAGCACCTGTAGGATCGTACAGGTTTACGCttgatttcaccgctggcgtcaatgagtgctcatactgcgtaagagtctttAACATAAGCACCTGTAGGAT…
LBS-Pecf11-t	GAATTCGCGGCCGCTTCTAGAGAACATAAGCACCTGTAGGATCGTACAGGTTTACGCTACTAGAGGCCTCCACACCGCTCGTCACATCCTGTGATCCACTCTTCATCCCGCTACGTAACACCTCTTACTAGAGCCAGGCATCAAATAAAACGAAAGGCTCAGTCGAAAGACTGGGCCTTTCGTTTTATCTGTTGTTTGTCGGTGAACGCTCTCTACTAGAGTCACACTGGCTCACCTTCGGGTGGGCCTTTCTGCGTTTATATACTAGTAGCGGCCGCTGCAG
LBS-(10 × Pecf11)-t	GAATTCGCGGCCGCTTCTAGAGAACATAAGCACCTGTAGGATCGTACAGGTTTACGCTACTAGAGatcgattttagagctgccGCCTCCACACCGCTCGTCACATCCTGTGATCCACTCTTCATCCCGCTACGTAACACCTCTgtactcagcttatctcggGCCTCCACACCGCTCGTCACATCCTGTGATCCACTCTTCATCCCGCTACGTAACACCTCTcttaggtgtccctagaatgagtatcgattttagagctgccGCCTCCACACCGCTCGTCACATCCTGTGATCCACTCTTCATCCCGCTACGTAACACCTCTgtactcagcttatctcggGCCTCCACACCGCTCGTCACATCCTGTGATCCACTCTTCATCCCGCTACGTAACACCTCT…
LBS-(20 × Pecf11)-t	GAATTCGCGGCCGCTTCTAGAGAACATAAGCACCTGTAGGATCGTACAGGTTTACGCTACTAGAGatcgattttagagctgccGCCTCCACACCGCTCGTCACATCCTGTGATCCACTCTTCATCCCGCTACGTAACACCTCTgtactcagcttatctcggGCCTCCACACCGCTCGTCACATCCTGTGATCCACTCTTCATCCCGCTACGTAACACCTCTcttaggtgtccctagaatgagtatcgattttagagctgccGCCTCCACACCGCTCGTCACATCCTGTGATCCACTCTTCATCCCGCTACGTAACACCTCTgtactcagcttatctcggGCCTCCACACCGCTCGTCACATCCTGTGATCCACTCTTCATCCCGCTACGTAACACCTCT…
LBS-(40 × Pecf11)-t	GAATTCGCGGCCGCTTCTAGAGAACATAAGCACCTGTAGGATCGTACAGGTTTACGCTACTAGAGatcgattttagagctgccGCCTCCACACCGCTCGTCACATCCTGTGATCCACTCTTCATCCCGCTACGTAACACCTCTgtactcagcttatctcggGCCTCCACACCGCTCGTCACATCCTGTGATCCACTCTTCATCCCGCTACGTAACACCTCTcttaggtgtccctagaatgagtatcgattttagagctgccGCCTCCACACCGCTCGTCACATCCTGTGATCCACTCTTCATCCCGCTACGTAACACCTCTgtactcagcttatctcggGCCTCCACACCGCTCGTCACATCCTGTGATCCACTCTTCATCCCGCTACGTAACACCTCT…
(10 × LBS)-Pecf11-t	GAATTCGCGGCCGCTTCTAGAGgctcatactgcgtaagagtctttAACATAAGCACCTGTAGGATCGTACAGGTTTACGCtaggctcctttgtcaaaagtgatcgctAACATAAGCACCTGTAGGATCGTACAGGTTTACGCcttcacgggataatgtgttctacAACATAAGCACCTGTAGGATCGTACAGGTTTACGCgcttaagtcaatccaatgcgttcaggtgcAACATAAGCACCTGTAGGATCGTACAGGTTTACGCaactccgtcatcgtggatgtcaatattggcAACATAAGCACCTGTAGGATCGTACAGGTTTACGCttgatttcaccgctggcgtcaatgagtgctcatactgcgtaagagtctttAACATAAGCACCTGTAGGAT…
(10 × LBS)-(10 × Pecf11)-t	GAATTCGCGGCCGCTTCTAGAGgctcatactgcgtaagagtctttAACATAAGCACCTGTAGGATCGTACAGGTTTACGCtaggctcctttgtcaaaagtgatcgctAACATAAGCACCTGTAGGATCGTACAGGTTTACGCcttcacgggataatgtgttctacAACATAAGCACCTGTAGGATCGTACAGGTTTACGCgcttaagtcaatccaatgcgttcaggtgcAACATAAGCACCTGTAGGATCGTACAGGTTTACGCaactccgtcatcgtggatgtcaatattggcAACATAAGCACCTGTAGGATCGTACAGGTTTACGCttgatttcaccgctggcgtcaatgagtgctcatactgcgtaagagtctttAACATAAGCACCTGTAGGAT…
(10 × LBS)-(20 × Pecf11)-t	GAATTCGCGGCCGCTTCTAGAGgctcatactgcgtaagagtctttAACATAAGCACCTGTAGGATCGTACAGGTTTACGCtaggctcctttgtcaaaagtgatcgctAACATAAGCACCTGTAGGATCGTACAGGTTTACGCcttcacgggataatgtgttctacAACATAAGCACCTGTAGGATCGTACAGGTTTACGCgcttaagtcaatccaatgcgttcaggtgcAACATAAGCACCTGTAGGATCGTACAGGTTTACGCaactccgtcatcgtggatgtcaatattggcAACATAAGCACCTGTAGGATCGTACAGGTTTACGCttgatttcaccgctggcgtcaatgagtgctcatactgcgtaagagtctttAACATAAGCACCTGTAGGAT…
(10 × LBS)-(40 × Pecf11)-t	GAATTCGCGGCCGCTTCTAGAGgctcatactgcgtaagagtctttAACATAAGCACCTGTAGGATCGTACAGGTTTACGCtaggctcctttgtcaaaagtgatcgctAACATAAGCACCTGTAGGATCGTACAGGTTTACGCcttcacgggataatgtgttctacAACATAAGCACCTGTAGGATCGTACAGGTTTACGCgcttaagtcaatccaatgcgttcaggtgcAACATAAGCACCTGTAGGATCGTACAGGTTTACGCaactccgtcatcgtggatgtcaatattggcAACATAAGCACCTGTAGGATCGTACAGGTTTACGCttgatttcaccgctggcgtcaatgagtgctcatactgcgtaagagtctttAACATAAGCACCTGTAGGAT…
(20 × LBS)-Pecf11-t	GAATTCGCGGCCGCTTCTAGAGgctcatactgcgtaagagtctttAACATAAGCACCTGTAGGATCGTACAGGTTTACGCtaggctcctttgtcaaaagtgatcgctAACATAAGCACCTGTAGGATCGTACAGGTTTACGCcttcacgggataatgtgttctacAACATAAGCACCTGTAGGATCGTACAGGTTTACGCgcttaagtcaatccaatgcgttcaggtgcAACATAAGCACCTGTAGGATCGTACAGGTTTACGCaactccgtcatcgtggatgtcaatattggcAACATAAGCACCTGTAGGATCGTACAGGTTTACGCttgatttcaccgctggcgtcaatgagtgctcatactgcgtaagagtctttAACATAAGCACCTGTAGGAT…
(20 × LBS)-(10 × Pecf11)-t	GAATTCGCGGCCGCTTCTAGAGgctcatactgcgtaagagtctttAACATAAGCACCTGTAGGATCGTACAGGTTTACGCtaggctcctttgtcaaaagtgatcgctAACATAAGCACCTGTAGGATCGTACAGGTTTACGCcttcacgggataatgtgttctacAACATAAGCACCTGTAGGATCGTACAGGTTTACGCgcttaagtcaatccaatgcgttcaggtgcAACATAAGCACCTGTAGGATCGTACAGGTTTACGCaactccgtcatcgtggatgtcaatattggcAACATAAGCACCTGTAGGATCGTACAGGTTTACGCttgatttcaccgctggcgtcaatgagtgctcatactgcgtaagagtctttAACATAAGCACCTGTAGGAT…
(20 × LBS)-(20 × Pecf11)-t	GAATTCGCGGCCGCTTCTAGAGgctcatactgcgtaagagtctttAACATAAGCACCTGTAGGATCGTACAGGTTTACGCtaggctcctttgtcaaaagtgatcgctAACATAAGCACCTGTAGGATCGTACAGGTTTACGCcttcacgggataatgtgttctacAACATAAGCACCTGTAGGATCGTACAGGTTTACGCgcttaagtcaatccaatgcgttcaggtgcAACATAAGCACCTGTAGGATCGTACAGGTTTACGCaactccgtcatcgtggatgtcaatattggcAACATAAGCACCTGTAGGATCGTACAGGTTTACGCttgatttcaccgctggcgtcaatgagtgctcatactgcgtaagagtctttAACATAAGCACCTGTAGGAT…
(20 × LBS)-(40 × Pecf11)-t	GAATTCGCGGCCGCTTCTAGAGgctcatactgcgtaagagtctttAACATAAGCACCTGTAGGATCGTACAGGTTTACGCtaggctcctttgtcaaaagtgatcgctAACATAAGCACCTGTAGGATCGTACAGGTTTACGCcttcacgggataatgtgttctacAACATAAGCACCTGTAGGATCGTACAGGTTTACGCgcttaagtcaatccaatgcgttcaggtgcAACATAAGCACCTGTAGGATCGTACAGGTTTACGCaactccgtcatcgtggatgtcaatattggcAACATAAGCACCTGTAGGATCGTACAGGTTTACGCttgatttcaccgctggcgtcaatgagtgctcatactgcgtaagagtctttAACATAAGCACCTGTAGGAT…
(40 × LBS)-Pecf11-t	GAATTCGCGGCCGCTTCTAGAGgctcatactgcgtaagagtctttAACATAAGCACCTGTAGGATCGTACAGGTTTACGCtaggctcctttgtcaaaagtgatcgctAACATAAGCACCTGTAGGATCGTACAGGTTTACGCcttcacgggataatgtgttctacAACATAAGCACCTGTAGGATCGTACAGGTTTACGCgcttaagtcaatccaatgcgttcaggtgcAACATAAGCACCTGTAGGATCGTACAGGTTTACGCaactccgtcatcgtggatgtcaatattggcAACATAAGCACCTGTAGGATCGTACAGGTTTACGCttgatttcaccgctggcgtcaatgagtgctcatactgcgtaagagtctttAACATAAGCACCTGTAGGAT…
(40 × LBS)-(10 × Pecf11)-t	GAATTCGCGGCCGCTTCTAGAGgctcatactgcgtaagagtctttAACATAAGCACCTGTAGGATCGTACAGGTTTACGCtaggctcctttgtcaaaagtgatcgctAACATAAGCACCTGTAGGATCGTACAGGTTTACGCcttcacgggataatgtgttctacAACATAAGCACCTGTAGGATCGTACAGGTTTACGCgcttaagtcaatccaatgcgttcaggtgcAACATAAGCACCTGTAGGATCGTACAGGTTTACGCaactccgtcatcgtggatgtcaatattggcAACATAAGCACCTGTAGGATCGTACAGGTTTACGCttgatttcaccgctggcgtcaatgagtgctcatactgcgtaagagtctttAACATAAGCACCTGTAGGAT…
(40 × LBS)-(20 × Pecf11)-t	GAATTCGCGGCCGCTTCTAGAGgctcatactgcgtaagagtctttAACATAAGCACCTGTAGGATCGTACAGGTTTACGCtaggctcctttgtcaaaagtgatcgctAACATAAGCACCTGTAGGATCGTACAGGTTTACGCcttcacgggataatgtgttctacAACATAAGCACCTGTAGGATCGTACAGGTTTACGCgcttaagtcaatccaatgcgttcaggtgcAACATAAGCACCTGTAGGATCGTACAGGTTTACGCaactccgtcatcgtggatgtcaatattggcAACATAAGCACCTGTAGGATCGTACAGGTTTACGCttgatttcaccgctggcgtcaatgagtgctcatactgcgtaagagtctttAACATAAGCACCTGTAGGAT…
(40 × LBS)-(40 × Pecf11)-t	GAATTCGCGGCCGCTTCTAGAGgctcatactgcgtaagagtctttAACATAAGCACCTGTAGGATCGTACAGGTTTACGCtaggctcctttgtcaaaagtgatcgctAACATAAGCACCTGTAGGATCGTACAGGTTTACGCcttcacgggataatgtgttctacAACATAAGCACCTGTAGGATCGTACAGGTTTACGCgcttaagtcaatccaatgcgttcaggtgcAACATAAGCACCTGTAGGATCGTACAGGTTTACGCaactccgtcatcgtggatgtcaatattggcAACATAAGCACCTGTAGGATCGTACAGGTTTACGCttgatttcaccgctggcgtcaatgagtgctcatactgcgtaagagtctttAACATAAGCACCTGTAGGAT…
(80 × LBS)-Pecf11-t	GAATTCGCGGCCGCTTCTAGAGgctcatactgcgtaagagtctttAACATAAGCACCTGTAGGATCGTACAGGTTTACGCtaggctcctttgtcaaaagtgatcgctAACATAAGCACCTGTAGGATCGTACAGGTTTACGCcttcacgggataatgtgttctacAACATAAGCACCTGTAGGATCGTACAGGTTTACGCgcttaagtcaatccaatgcgttcaggtgcAACATAAGCACCTGTAGGATCGTACAGGTTTACGCaactccgtcatcgtggatgtcaatattggcAACATAAGCACCTGTAGGATCGTACAGGTTTACGCttgatttcaccgctggcgtcaatgagtgctcatactgcgtaagagtctttAACATAAGCACCTGTAGGAT…
(80 × LBS)-(10 × Pecf11)-t	GAATTCGCGGCCGCTTCTAGAGgctcatactgcgtaagagtctttAACATAAGCACCTGTAGGATCGTACAGGTTTACGCtaggctcctttgtcaaaagtgatcgctAACATAAGCACCTGTAGGATCGTACAGGTTTACGCcttcacgggataatgtgttctacAACATAAGCACCTGTAGGATCGTACAGGTTTACGCgcttaagtcaatccaatgcgttcaggtgcAACATAAGCACCTGTAGGATCGTACAGGTTTACGCaactccgtcatcgtggatgtcaatattggcAACATAAGCACCTGTAGGATCGTACAGGTTTACGCttgatttcaccgctggcgtcaatgagtgctcatactgcgtaagagtctttAACATAAGCACCTGTAGGAT…
(80 × LBS)-(20 × Pecf11)-t	GAATTCGCGGCCGCTTCTAGAGgctcatactgcgtaagagtctttAACATAAGCACCTGTAGGATCGTACAGGTTTACGCtaggctcctttgtcaaaagtgatcgctAACATAAGCACCTGTAGGATCGTACAGGTTTACGCcttcacgggataatgtgttctacAACATAAGCACCTGTAGGATCGTACAGGTTTACGCgcttaagtcaatccaatgcgttcaggtgcAACATAAGCACCTGTAGGATCGTACAGGTTTACGCaactccgtcatcgtggatgtcaatattggcAACATAAGCACCTGTAGGATCGTACAGGTTTACGCttgatttcaccgctggcgtcaatgagtgctcatactgcgtaagagtctttAACATAAGCACCTGTAGGAT…
(80 × LBS)-(40 × Pecf11)-t	GAATTCGCGGCCGCTTCTAGAGgctcatactgcgtaagagtctttAACATAAGCACCTGTAGGATCGTACAGGTTTACGCtaggctcctttgtcaaaagtgatcgctAACATAAGCACCTGTAGGATCGTACAGGTTTACGCcttcacgggataatgtgttctacAACATAAGCACCTGTAGGATCGTACAGGTTTACGCgcttaagtcaatccaatgcgttcaggtgcAACATAAGCACCTGTAGGATCGTACAGGTTTACGCaactccgtcatcgtggatgtcaatattggcAACATAAGCACCTGTAGGATCGTACAGGTTTACGCttgatttcaccgctggcgtcaatgagtgctcatactgcgtaagagtctttAACATAAGCACCTGTAGGAT…

## Sheet: Table 3
Table 3: List of oligonucleotides used in this study.
Primer (set)	Sequence (5' − 3')	Usage
VF2	TGCCACCTGACGTCTAAGAA	To sequence Biobrick plasmids. Also to generate fragement one by amplifying the 2 × Pecf11 template (see below) for constructing ten repeats of Pecf11 sponge (paired with 2P11_1_R).
VR	ATTACCGCCTTTGAGTGAGC	To sequence Biobrick plasmids. Also to generate fragement five by amplifying the 2 × Pecf11 template (see below) for constructing ten repeats of Pecf11 sponge (paired with 2P11_5_F).
PS1	AGGGCGGCGGATTTGTCC	To sequence pSEVA plasmids.
PS2	GCGGCAACCGAGCGTTC
TetR_C REV	ATTTGATGCCTGGTTATTAGGACCCACTTTCACATTTAAGTTGTTTTTC	To sequence plasmids that contain tetR.
GFPmut3b_rev_seq	AATGGTTGTCTGGTAAAAGG	To sequence plasmids that contain gfp.
ECF11.N76.R	CCGCTACTAGTATTATTATTTTTTACCATCATACAGATGTGCTTTCTGC	To sequence plasmdis that contain ecf11.
SpeI_TAA_ECF11_897_rev	GCTACTAGTATTATTACAGCTGTTCGGTATGCATGC
EX-tetO-S_fwd	AATTCGCGGCCGCTTCTAGAGTCCCTATCAGTGATAGAGATA	To construct single repeat of tetO sponge by oligonucleotides annealing and ligation.
S-tetO-EX_rev	CTAGTATCTCTATCACTGATAGGGACTCTAGAAGCGGCCGCG
TetO1_F	AATTCGCGGCCGCTTCTAGAGATCGATTTTAGAGCTGCCTCCCTATCAGTGATAGAGATTGCTACAACTGCAAGGTAGTCCCGGTATCCCTATCAGTGATAGAGACTGATAGCTATCTGCGAG	To construct ten repeats of tetO sponge by oligonucleotides annealing and ligation.
TetO1_R	CAGATAGCTATCAGTCTCTATCACTGATAGGGATACCGGGACTACCTTGCAGTTGTAGCAATCTCTATCACTGATAGGGAGGCAGCTCTAAAATCGATCTCTAGAAGCGGCCGCG
TetO2_R	CAGTATGAGCTCTCTATCACTGATAGGGAAAACTCGGTACTGTCTCTATCACTGATAGGGACAAGTAGGATCTCTCG
TetO2_F	AGATCCTACTTGTCCCTATCAGTGATAGAGACAGTACCGAGTTTTCCCTATCAGTGATAGAGAGCTCATACTGCGAC
TetO3_R	TCTCTATCACTGATAGGGAAGCGATCACTTTTGACAAAGGAGCCTATCTCTATCACTGATAGGGAAAAGACTCTGTCG
TetO3_F	AGAGTCTTTTCCCTATCAGTGATAGAGATAGGCTCCTTTGTCAAAAGTGATCGCTTCCCTATCAGTGATAGAGACTTC
TetO4_R	TATTGACATCCACGATGACGGAGTTTCTCTATCACTGATAGGGAGCACCTGAACGCATTGGATTGACTTAAGCTCTCTATCACTGATAGGGAGTAGAACACATTATCCCGTGAAG
TetO4_F	ACGGGATAATGTGTTCTACTCCCTATCAGTGATAGAGAGCTTAAGTCAATCCAATGCGTTCAGGTGCTCCCTATCAGTGATAGAGAAACTCCGTCATCGTGGATGTCAATACTGA
TetO5_F	CTCCCTATCAGTGATAGAGATTGATTTCACCGCTGGCGTCAATTCCCTATCAGTGATAGAGACTTAGGTGTCCCTAGAATTA
TetO5_R	CTAGTAATTCTAGGGACACCTAAGTCTCTATCACTGATAGGGAATTGACGCCAGCGGTGAAATCAATCTCTATCACTGATAGGGAGTCAG
EX-Ptet2-S_fwd	AATTCGCGGCCGCTTCTAGAGTTTTCAGCAGGACGCACTGACCTCCCTATCAGTGATAGAGATTGACATCCCTATCAGTGATAGAGATACTGAGCACATATTA	To construct single repeat of Ptet2 sponge by oligonucleotides annealing and ligation.
S-Ptet2-EX_rev	CTAGTAATATGTGCTCAGTATCTCTATCACTGATAGGGATGTCAATCTCTATCACTGATAGGGAGGTCAGTGCGTCCTGCTGAAAACTCTAGAAGCGGCCGCG
Ptet2withSpacer_fwd	ATCGATTTTAGAGCTGCCTTTTCAGCAGGACGCACTGACCTCCCTATCAGTGATAGAGATTGACATCCCTATCAGTGATAGAGATACTGAGCACATATCTTAGGTGTCCCTAGAAT	To construct Ptet2 template for later PCR amplification for constructing five repeats of Ptet2 sponge.
Ptet2withSpacer_rev	ATTCTAGGGACACCTAAGATATGTGCTCAGTATCTCTATCACTGATAGGGATGTCAATCTCTATCACTGATAGGGAGGTCAGTGCGTCCTGCTGAAAAGGCAGCTCTAAAATCGAT
EX_SPtet2_1_F	CTGGAATTCGCGGCCGCTTCTAGAGATCGATTTTAGAGCTGCC	To generate fragement one by amplifying the Ptet2 template for constructing five repeats of Ptet2 sponge.
2P11_1_R	GACGGTCTCCACTCATTCTAGGGACACCTAAG
2P11_2_F	GACGGTCTCCGAGTATCGATTTTAGAGCTGCC	To generate fragement two by amplifying the Ptet2 or 2 × Pecf11 template (see below) for constructing five repeats of Ptet2 sponge or ten repeats of Pecf11 sponge.
2P11_2_R	GACGGTCTCCGGAAATTCTAGGGACACCTAAG
2P11_3_F	GACGGTCTCCTTCCATCGATTTTAGAGCTGCC	To generate fragement three by amplifying the Ptet2 or 2 × Pecf11 template (see below) for constructing five repeats of Ptet2 sponge or ten repeats of Pecf11 sponge.
2P11_3_R	GACGGTCTCCAGTCATTCTAGGGACACCTAAG
2P11_4_F	GACGGTCTCCGACTATCGATTTTAGAGCTGCC	To generate fragement four by amplifying the Ptet2 or 2 × Pecf11 template (see below) for constructing five repeats of Ptet2 sponge or ten repeats of Pecf11 sponge.
2P11_4_R	GACGGTCTCCATCAATTCTAGGGACACCTAAG
2P11_5_F	GACGGTCTCCTGATATCGATTTTAGAGCTGCC	To generate fragement five by amplifying the Ptet2 template for constructing five repeats of Ptet2 sponge.
S_SPtet2_5_R	GCTACTAGTAATTCTAGGGACACCTAAG
EX-LBS-S_rev	CTAGTAGCGTAAACCTGTACGATCCTACAGGTGCTTATGTTCTCTAGAAGCGGCCGCG	To construct single repeat of LuxR binding site (LBS) sponge by oligonucleotides annealing and ligation.
EX-LBS-S_fwd	AATTCGCGGCCGCTTCTAGAGAACATAAGCACCTGTAGGATCGTACAGGTTTACGCTA
LBS1_F	AATTCGCGGCCGCTTCTAGAGAACATAAGCACCTGTAGGATCGTACAGGTTTACGCTTGCTACAACTGCAA	To construct ten repeats of LBS sponge by oligonucleotides annealing and ligation. However, one mutation was found at the 4th LBS. Therefore, this construct was used as DNA template for PCR amplification to build ten and twenty repeats LBS sponge.
LBS1_R	AGTTGTAGCAAGCGTAAACCTGTACGATCCTACAGGTGCTTATGTTCTCTAGAAGCGGCCGCG
LBS2_F	GGTAGTCCCGGTAAACATAAGCACCTGTAGGATCGTACAGGTTTACGCCTGATAGCTATCTGCGAGAGATCCTACTTGAACATAAGCACCTGTAGGATCGTACAGGTTTAC
LBS2_R	ACCTGTACGATCCTACAGGTGCTTATGTTCAAGTAGGATCTCTCGCAGATAGCTATCAGGCGTAAACCTGTACGATCCTACAGGTGCTTATGTTTACCGGGACTACCTTGC
LBS3_F	GCCAGTACCGAGTTTAACATAAGCACCTGTAGGATCGTACAGGTTTACGCGCTCATACTGCGTAAGAGTCTTTAACATAAGCACCTGTAGGATCGTACAGGTTTACGCTAGGCTC
LBS3_R	CTAGCGTAAACCTGTACGATCCTACAGGTGCTTATGTTAAAGACTCTTACGCAGTATGAGCGCGTAAACCTGTACGATCCTACAGGTGCTTATGTTAAACTCGGTACTGGCGTAA
LBS4_F	CTTTGTCAAAAGTGATCGCTAACATAAGCACCTGTAGGATCGTACAGGTTTACGCCTTCACGGGATAATGTGTTCTACAACATAAGCACCTGTAGGA
LBS4_R	ACAGGTGCTTATGTTGTAGAACACATTATCCCGTGAAGGCGTAAACCTGTACGATCCTACAGGTGCTTATGTTAGCGATCACTTTTGACAAAGGAGC
LBS5_F	TCGTACAGGTTTACGCGCTTAAGTCAATCCAATGCGTTCAGGTGCAACATAAGCACCTGTAGGATCGTACAGGTTTACGCAACT
LBS5_R	GCGTAAACCTGTACGATCCTACAGGTGCTTATGTTGCACCTGAACGCATTGGATTGACTTAAGCGCGTAAACCTGTACGATCCT
LBS6_F	CCGTCATCGTGGATGTCAATATTGGCAACATAAGCACCTGTAGGATCGTACAGGTTTACGCTTGATTTCACCG
LBS6_R	GAAATCAAGCGTAAACCTGTACGATCCTACAGGTGCTTATGTTGCCAATATTGACATCCACGATGACGGAGTT
LBS7_F	CTGGCGTCAATAACATAAGCACCTGTAGGATCGTACAGGTTTACGCTATTGTGCCTATCAGTA
LBS7_R	CTAGTACTGATAGGCACAATAGCGTAAACCTGTACGATCCTACAGGTGCTTATGTTATTGACGCCAGCGGT
5LBS_F	CTGGAATTCGCGGCCGCTTCTAGAGGCTCATACTGCGTAAGAGTC	To generate fragement one by amplifying the mutated 10 × LBS sponge template for constructing ten and twenty repeats of LBS sponge.
10-5LBS1_R	GACGGTCTCCACTCATTGACGCCAGCGGTGAAATC
10-5LBS2_F	GACGGTCTCCGAGTGCTCATACTGCGTAAGAGTC	To generate fragement two by amplifying the mutated 10 × LBS sponge template for constructing ten repeats of LBS sponge.
5LBS_R	GCTACTAGTAATTGACGCCAGCGGTGAAATC
20-5LBS2_R	GACGGTCTCCGGAAATTGACGCCAGCGGTGAAATC	To generate fragement two by amplifying the mutated 10 × LBS sponge template for constructing twenty repeats of LBS sponge. Paired with 10-5LBS2_F.
20-5LBS3_F	GACGGTCTCCTTCCGCTCATACTGCGTAAGAGTC	To generate fragement three by amplifying the mutated 10 × LBS sponge template for constructing twenty repeats of LBS sponge.
20-5LBS3_R	GACGGTCTCCAGTCATTGACGCCAGCGGTGAAATC
20-5LBS4_F	GACGGTCTCCGACTGCTCATACTGCGTAAGAGTC	To generate fragement four by amplifying the mutated 10 × LBS sponge template for constructing twenty repeats of LBS sponge. Paired with 5LBS_R.
P11_1_F	AATTCGCGGCCGCTTCTAGAGATCGATTTTAGAGCTGCCGCCTCCACACCGCTCGTCACATCCTGTGATCCACTCTTCATCCCGCTACGTAACACCTCTGTACTCAG	To construct 2 × Pecf11 as DNA template via oligonucleotides annealing and ligation for later constructions of ten repeats of Pecf11 sponge (see above).
P11_1_R	GTACAGAGGTGTTACGTAGCGGGATGAAGAGTGGATCACAGGATGTGACGAGCGGTGTGGAGGCGGCAGCTCTAAAATCGATCTCTAGAAGCGGCCGCG
P11_2fwd_F	CTTATCTCGGGCCTCCACACCGCTCGTCACATCCTGTGATCCACTCTTCATCCCGCTACGTAACACCTCTCTTAGGTGTCCCTAGAATTACTAGTAGCGGCCGCTGCA
P11_2fwd_R	GCGGCCGCTACTAGTAATTCTAGGGACACCTAAGAGAGGTGTTACGTAGCGGGATGAAGAGTGGATCACAGGATGTGACGAGCGGTGTGGAGGCCCGAGATAAGCTGA
