# Supplementary material for: Synthetic protein-binding DNA sponge as a tool to tune gene expression and mitigate protein toxicity
Source: Nat Commun. 2020 Nov 24;11:5961. doi: 10.1038/s41467-020-19552-9 (PMC7686491; doi:10.1038/s41467-020-19552-9)
Supplement: Supplementary file 3 — Supplementary Data 2 [file 41467_2020_19552_MOESM3_ESM.xlsx]

## Sheet: Table 1
Table 1: Best model fits for the characterized dose responses of the various genetic circuits in this study.
Values of k, a, n and KM are mean with standard error. Sample sizes are indicated in the legends of referred figures.
Sensor	Sponge	Inducer	k (a.u.)			a			n			KM (mM, nM or ng/mL)			R2	Used in
PJ23117-30tetR-t-Ptet2-30gfp-t	None	aTc	16591.3	±	289.462	0.0025001	±	0.0110298	2.30861	±	0.150093	10.5039	±	0.333707	0.9952	Fig. 2b, Supplementary Figs. 3b, 4
	0		15285.4	±	253.32	0.0030988	±	0.0106844	2.51326	±	0.163763	10.2856	±	0.304408	0.9953
	1 × tetO		13479.4	±	168.148	0.00271147	±	0.00818723	2.67297	±	0.135303	9.92582	±	0.218609	0.9972
	10 × tetO		15088.8	±	226.131	0.00954387	±	0.0105031	2.58844	±	0.156099	7.35557	±	0.194368	0.9961
	20 × tetO		13520.4	±	187.877	0.040351	±	0.0107301	2.07938	±	0.0982179	5.37082	±	0.13633	0.9973
	40 × tetO		10246.9	±	266.981	0.358913	±	0.0287188	1.55533	±	0.106802	4.28901	±	0.206087	0.9941
	80 × tetO		5635.11	±	1242.57	1.50881	±	0.488735	1.28199	±	0.642157	4.53117	±	1.8494	0.7728
	160 × tetO		3976.11	±	1513.48	2.7466	±	1.28779	0.919397	±	0.631738	5.64779	±	3.75204	0.7146
	320 × tetO		23990.3	±	3.82966e+06	0.451422	±	74.5807	0.121781	±	4.93889	2.38622e+08	±	4.6682e+11	0.3193
PJ23117-30tetR-t-Ptet2-30gfp-t	0	aTc	15285.4	±	253.32	0.0030988	±	0.0106844	2.51326	±	0.163763	10.2856	±	0.304408	0.9953	Fig. 2c, Supplementary Fig. 4
	1 × Ptet2		13710.5	±	318.743	0.00533256	±	0.0155957	2.70477	±	0.25416	9.22067	±	0.380347	0.9903
	5 × Ptet2		15562.1	±	329.566	0.0113503	±	0.01484	2.65154	±	0.2289	7.47735	±	0.277944	0.9922
	10 × Ptet2		14965.5	±	248.48	0.0255441	±	0.0119485	2.48473	±	0.162272	6.99699	±	0.206012	0.9954
	20 × Ptet2		13568.9	±	253.809	0.0696374	±	0.0146245	2.5032	±	0.184883	6.00576	±	0.19633	0.9943
	40 × Ptet2		12267.7	±	375.987	0.107972	±	0.0259802	2.20585	±	0.236496	4.91047	±	0.270403	0.9865
PJ23101-30luxR-t-Plux2-30gfp-t	None	3OC6HSL	25056.2	±	452.185	1.64674e-13	±	0.0122692	1.16204	±	0.0778191	9.85497	±	0.688318	0.9936	Fig. 2g, Supplementary Fig. 3h
	0		22141.7	±	406.683	1.28204e-16	±	0.0122679	1.19214	±	0.0827637	11.7678	±	0.788475	0.9945
	1 × LBS		21573.6	±	443.37	2.22045e-16	±	0.0131396	1.25932	±	0.102103	17.5334	±	1.28338	0.9929
	10 × LBS		21522.1	±	399.509	1.8734e-16	±	0.0102011	1.17821	±	0.0796896	41.8438	±	2.75245	0.9948
	20 × LBS		21213.9	±	442.012	1e-16	±	0.0100369	1.08625	±	0.0753692	71.1343	±	5.14565	0.9943
	40 × LBS		20187.6	±	352.225	1.76937e-16	±	0.00778238	1.12324	±	0.0660405	92.4567	±	5.47718	0.996
	80 × LBS		20915.5	±	378.745	0.000769073	±	0.0101482	1.72224	±	0.140392	67.4178	±	3.80697	0.9937
PJ23101-30luxR-t-Plux2-33tetR-Ptet2-30gfp-t	None	3OC6HSL	1789.92	±	136.745	0.0751387	±	0.0250695	1.65039	±	0.411276	0.0652474	±	0.0121381	0.9423	Fig. 3b, Supplementary Figs. 7e, 8
	0		2867.04	±	145.678	0.03995	±	0.0215738	1.80396	±	0.403422	0.118183	±	0.0146744	0.9613
	1 × tetO		3926.15	±	88.1472	0.0285304	±	0.0100397	1.65766	±	0.137992	0.165922	±	0.0107134	0.9918
	10 × tetO		5125.65	±	102.684	0.0261344	±	0.0118936	2.14445	±	0.237248	0.548841	±	0.0324674	0.9918
	20 × tetO		5556.13	±	133.108	0.019394	±	0.0143153	1.66961	±	0.17467	0.942134	±	0.0742833	0.9891
	40 × tetO		5457.67	±	169.328	0.0217524	±	0.0208928	2.06675	±	0.409098	1.91022	±	0.169368	0.9808
	80 × tetO		5639.37	±	131.002	0.0399103	±	0.0167851	1.4777	±	0.148299	4.14657	±	0.3294	0.99
	160 × tetO		3454.59	±	185.395	0.635056	±	0.0695416	1.14929	±	0.228068	6.94003	±	1.33617	0.9573
	320 × tetO		4409.87	±	33986.1	0.999978	±	7.89247	0.193263	±	0.544144	9.58774e-05	±	0.00616288	0.5977
PJ23101-30luxR-t-Plux2-33tetR-Ptet2-30gfp-t	0	3OC6HSL	2867.04	±	145.678	0.03995	±	0.0215738	1.80396	±	0.403422	0.118183	±	0.0146744	0.9613	Supplementary Figs. 7b, 8
	1 × Ptet2		3798.98	±	76.3212	0.0312006	±	0.00911881	1.58104	±	0.116264	0.198209	±	0.0118941	0.9936
	5 × Ptet2		4931.03	±	87.6552	0.0337276	±	0.0101968	2.25856	±	0.289879	0.454189	±	0.0201985	0.9938
	10 × Ptet2		4870.88	±	78.7334	0.0405925	±	0.00938141	1.7767	±	0.137236	0.533154	±	0.0258978	0.995
	20 × Ptet2		4654.81	±	80.9361	0.0488984	±	0.0102979	1.69972	±	0.130869	0.592962	±	0.0324635	0.9942
	40 × Ptet2		4183.56	±	86.0178	0.0610608	±	0.0125859	1.60213	±	0.13646	0.759658	±	0.0518535	0.992
PJ23109-32merR-t-PmerT-33ecf11-Pecf11-30gfp-t	None	HgCl2	25125.2	±	1902.55	0.03567	±	0.030258	2.48363	±	0.595909	0.367076	±	0.0423677	0.9354	Fig. 2f, Supplementary Fig. 10a
	0		25811.1	±	1624.57	0.0301394	±	0.0184948	2.09436	±	0.332083	0.466816	±	0.0434035	0.9715
	1 × Pecf11		24010.1	±	1523.95	0.0352019	±	0.0198088	2.29021	±	0.396139	0.474675	±	0.0429826	0.967
	10 × Pecf11		28017.3	±	1497.17	0.0106216	±	0.00595187	1.73252	±	0.127231	0.86062	±	0.0651401	0.9948
	20 × Pecf11		97046.8	±	83191	1.15713e-13	±	0.00179883	1.04264	±	0.13078	7.18976	±	8.50528	0.9922
	40 × Pecf11		1.41483e+08	±	2.49289e+10	1.34521e-06	±	0.000236265	1.39165	±	0.0505573	1379.66	±	174533	0.9961
PJ23101-30luxR-t-Plux2-32tetR-Ptet2-30gfp-t	None	3OC6HSL	303.272	±	27.7219	0.0934384	±	0.0404416	-0.807005	±	0.186145	24.9277	±	8.09216	0.9384	Fig. 4c, Supplementary Fig. 11b
	0		242.953	±	27.6869	1.42109e-16	±	0.0463806	-1.19063	±	0.413991	51.3062	±	17.5939	0.8948
	80 × LBS		392.554	±	56.9527	0.272861	±	0.0932851	5	±	86.1187	0.10444	±	0.120458	0.711
	40 × tetO		3853.87	±	86.8899	0.0734199	±	0.0116769	1.92814	±	0.208397	0.276783	±	0.0178805	0.9912
	80 × LBS + 40 × tetO		4382.69	±	62.9338	0.0588382	±	0.00933262	1.8971	±	0.162247	1.39513	±	0.0569421	0.996
PJ23101-30luxR-t-Plux2-33ecf11-Pecf11-30gfp-t	None	3OC6HSL	38293	±	909.068	0.0385044	±	0.0191578	0.918042	±	0.0654186	2.90369	±	0.250791	0.9937	Fig. 5c, Supplementary Fig. 12b
	0		36869	±	605.001	0.0134066	±	0.0125015	0.931552	±	0.0473795	3.82164	±	0.23111	0.9968
	20 × LBS		38235.7	±	584.314	0.00899188	±	0.00937941	0.992372	±	0.0509155	18.9243	±	1.0833	0.9968
	20 × Pecf11		22545.6	±	243.681	1.21747e-12	±	0.00566584	0.916533	±	0.0329295	5.97325	±	0.282411	0.9976
	20 × LBS + 20 × Pecf11		26166.1	±	203.437	0.010628	±	0.00432252	1.1032	±	0.0301335	38.3524	±	1.07323	0.9991

## Sheet: Table 2
Table 2: Best model fits for the characterized growth curves of the cell strains comprising various circuits in this study.
Values of A, mm and l are mean with standard error. Sample sizes are indicated in the legends of referred figures.
Sensor	Sponge	Inducer	A (a.u.)			mm (min−1)			l (min)			R2	Used in
PJ23109-32merR-t-PmerT-33ecf11-Pecf11-30gfp-t	None	HgCl2	1.55189	±	0.0134282	0.0040753	±	5.41489e-05	95.0703	±	2.20799	0.9975	Fig. 2h, Supplementary Fig. 10e
	0		1.47572	±	0.00986236	0.00432961	±	5.38379e-05	103.15	±	1.90873	0.998
	1 × Pecf11		1.47976	±	0.0103185	0.00447831	±	6.10239e-05	105.929	±	2.04439	0.9977
	10 × Pecf11		1.54094	±	0.015371	0.00481794	±	9.88198e-05	108.676	±	3.00404	0.995
	20 × Pecf11		1.57809	±	0.0192539	0.00485434	±	0.000120478	103.387	±	3.68803	0.9925
	40 × Pecf11		1.54146	±	0.0115972	0.00505034	±	8.3736e-05	113.038	±	2.34448	0.9968
PJ23101-30luxR-t-Plux2-33ecf11-Pecf11-30gfp-t	None	3OC6HSL	1.46024	±	0.0325452	0.00302126	±	6.51404e-05	76.71	±	4.25017	0.9912	Fig. 5h, Supplementary Fig. 10g
	0		1.52271	±	0.0369068	0.00315147	±	7.23389e-05	81.2309	±	4.51365	0.9901
	20 × LBS		1.86683	±	0.0483241	0.00354755	±	6.58988e-05	92.0355	±	3.87873	0.9924
	20 × Pecf11		1.75024	±	0.0436874	0.00363003	±	8.2997e-05	89.058	±	4.47196	0.9902
	20 × LBS + 20 × Pecf11		1.8694	±	0.0549203	0.0043435	±	0.000153863	88.7168	±	6.40987	0.9801
