# Supplementary material for: Synthetic protein-binding DNA sponge as a tool to tune gene expression and mitigate protein toxicity
Source: Nat Commun. 2020 Nov 24;11:5961. doi: 10.1038/s41467-020-19552-9 (PMC7686491; doi:10.1038/s41467-020-19552-9)
Supplement: Supplementary file 7 — Source Data [file 41467_2020_19552_MOESM7_ESM.xlsx]

## Sheet: Fig. 2b
Fig. 2b
	Fluo./A600 (a.u.)
[aTc] (ng/mL)	0			1			10			20			40			80			160			320			No. of tetO
0	59.2933	55.7967	33.5356	33.81	48.3433	26.52	65.32	35.89	39.3267	381.38	404.463	370.937	3458.87	3811.94	3784.71	10028.5	8281.38	7911.71	12116.3	10434.4	11050.3	14184	11860.7	11747.9
0.78125	100.027	92.5467	50.8089	55.19	106.603	37.84	265.78	63.59	121.947	944.26	823.133	785.707	4481.62	4688.54	4551.49	10158.1	8759.81	8210.33	12711.7	10789	11260	14344	12638	11958.1
1.5625	236.72	189.457	157.709	137.46	176.453	158.65	679.89	336.94	434.027	1990.18	1686.64	1608.61	5644.34	5779.26	5442.89	11045.5	9264.33	8704.26	12807.7	10961.2	11531.5	14002.8	12673.7	12016.3
3.125	1005.33	735.883	691.602	580.87	700.303	612.9	2354.49	1315.27	1718.12	4172.46	3748.42	3395.22	7271.96	7416.05	7221.16	11978.3	10247.8	9503.94	13264.2	11800.2	12024.4	14508	12907.8	12464.1
6.25	4126.1	3120.71	2736.28	2808.27	3221.24	2883.38	7013.07	4813.26	5940.59	8765.57	8104.68	7840.2	10001.9	10580.8	10262.1	13491.3	11560	10696.8	14093.9	12209.3	12607.1	14496.3	13196.1	12881.5
12.5	10686.7	9103.77	9174.16	9368.2	9459.06	7938.73	12858.4	12195.1	12322.2	12634.2	12321.2	12208.5	12130.5	12763.9	12717.4	14708.9	12752.2	11762.6	15135.8	12769.4	13312.7	14880.1	13241.3	12998
25	14436.2	13254.5	13663.7	12412.3	12076.1	12485.1	14488.6	14285.6	14251.1	13384.6	13196.6	13413.9	12982.2	13238.5	13415.9	15285.3	13169.7	12176.6	15253.5	13395.9	13682.5	14715.5	13431.8	13174.4
50	15285.1	14257.5	14623.4	13246.1	12873.7	13052.1	14691	14966.9	14631	14017.7	13470.2	13615.8	13067	13388.6	13826.1	14953.6	13364.2	12235.1	15509.6	13428.1	13776.4	14647.3	13502.4	13119.9
100	15893.4	14771.2	15218.2	13811.9	13026.2	14111.5	15362.5	15748.4	15411.7	13896.4	13729.5	14328.5	13361.5	14423.2	14062.5	15546.5	13910.5	13168.9	15500.3	14047.4	14376.5	14983	13752.6	13639.7
200	16445.9	15266.6	15208.1	13781.4	13519.6	13777.1	15666.7	15473	15090.9	14400.9	14373.4	14264.8	13759.1	14118.2	14112.4	15843.5	14163.4	12597.6	15990.9	14139.7	14374.8	15813.2	14711.6	13675

## Sheet: Fig. 2c
Fig. 2c
	Fluo./A600 (a.u.)
[aTc] (ng/mL)	0			1			5			10			20			40			No. of Ptet2
0	59.2933	55.7967	33.5356	38.36	61.6833	18.4167	135.65	55.5133	64.2867	306.25	236.773	184.637	844.56	851.913	677.297	1466.42	1199.92	904.377
0.78125	100.027	92.5467	50.8089	106.78	163.463	50.6067	218.16	157.773	116.397	572.59	408.153	351.437	1172.77	983.633	898.917	2081.4	1653.44	1136.21
1.5625	236.72	189.457	157.709	226.04	282.913	196.187	654.3	449.343	403.727	1086.3	845.833	699.567	1806.34	1456.54	1343.81	3219.62	2371.66	1666.49
3.125	1005.33	735.883	691.602	960.56	820.133	603.577	2176.81	1617.92	1416.22	2605.55	2271.19	1829.6	3932.3	3208.35	2708.51	5498.62	4790.73	3203.02
6.25	4126.1	3120.71	2736.28	4164.14	3643.81	2691.23	6913.25	5758.77	5143.33	7401.45	6933.88	5692.83	8928.41	7707.81	6927.97	9890.42	9514.06	7793.85
12.5	10686.7	9103.77	9174.16	10587.9	9516.71	9232.44	14183.2	12336.1	12108.6	13337.3	12678.5	12096.6	13738.5	12731.6	12409.9	12039.4	12658.4	12434.6
25	14436.2	13254.5	13663.7	13700.8	12300.5	12158.6	15185.1	14989.5	14152.3	14977.6	14832.8	13936.1	14383.5	13908	13637.2	12413.6	13240.2	13459.3
50	15285.1	14257.5	14623.4	14082.8	12754.9	12807.3	15774.4	15164.9	14524.2	15271	14658.9	14599.3	14629.3	14105.6	13886.5	12496.8	13260.7	13899.5
100	15893.4	14771.2	15218.2	14767.2	13125.3	13370.3	16243.1	15716.8	15468.4	15792	15376.4	15208	14837.5	14394.9	14376.5	12993.8	13709	14388.9
200	16445.9	15266.6	15208.1	15634.3	13927.8	13349.5	17438.8	16145.8	15275.5	16107.1	15910.2	14871.2	14998.7	14901.8	14179	13600.7	14018.1	13923.9

## Sheet: Fig. 2d
Fig. 2d
	tetO								Ptet2
No. of sponge	0	1	10	20	40	80	160	320	1	5	10	20	40
Induction fold	331.96	380.446	334.433	37.3475	3.73363	1.81265	1.42772	1.25526	395.939	204.801	66.4063	18.9555	11.4269
	308.156	373.218	330.299	37.2761	3.83109	1.62043	1.26244	1.16781	352.722	189.616	65.5947	18.833	11.7775
	306.976	380.326	322.142	36.9944	3.82952	1.44128	1.28343	1.08553	338.076	179.395	61.3111	17.9196	11.6984

## Sheet: Fig. 2e
Fig. 2e
		KM (ng/mL)
		Mean	S.E.M.
No. of tetO	0	10.2856	0.304408
	1	9.92582	0.218609
	10	7.35557	0.194368
	20	5.37082	0.13633
	40	4.28901	0.206087
	80	4.53117	1.8494
	160	5.64779	3.75204
No. of Ptet2	1	9.22067	0.380347
	5	7.47735	0.277944
	10	6.99699	0.206012
	20	6.00576	0.19633
	40	4.91047	0.270403

## Sheet: Fig. 2g
Fig. 2g
	Fluo./A600 (a.u.)
[3OC6HSL] (nM)	0			1			10			20			40			80			No. of LBS
0	-18.34	19.8	59.58	-31.95	12.4	16.73	-21.51	45.57	34.19	-2.33	9.2	17.15	-1.27	55.79	30.25	10.24	47.26	45.47
0.097656	59.97	55.38	86.64	28.28	45.05	91.19	52.05	38.42	43.29	16.72	44.1	42.21	9.8	74.99	98.75	33.84	64.15	56
0.390625	147.22	166.08	220.49	83.29	104.62	86.25	44.92	101.51	90.39	44.7	70.74	71.94	54.82	124.28	67.95	22.62	57.5	60.66
1.5625	1233.48	1163.26	1325.1	671.49	809.11	716.68	254.84	282.33	252.28	178.95	212.28	170.97	162.99	183.61	171.04	61.14	55.92	98.88
6.25	7489.75	7537.27	6981.04	4396.75	5039.89	4132.74	1671.19	1701.2	1362.04	1014.1	1145.72	966.62	691.89	846.97	633.68	484.94	514.34	421.95
25	15600.3	16648.2	15309.5	13235.7	14485.9	12390.8	7512.71	8404.82	7413.71	5063.94	5351.95	4534.01	3809.73	3828.64	3232.5	3116.9	3029.27	2445.22
100	19738.9	20813.8	20217.4	19093.4	20457.1	18504.8	15634	16688	16061.5	13024.4	13895.7	12304.6	10624.7	11421	10223.5	14458.3	14673.9	13689.7
400	20579.7	21500	20897	20257.8	21167.2	19497.2	19109.4	20195.8	18858.9	17572.9	18706.1	17620.7	16539.2	17591.9	16750.1	19690.6	19374.4	18357.7
1600	20878.6	22169.1	21612.5	20501.7	21369.9	20578.8	20083.7	21494.2	20011.2	19142.7	20636.8	19062.8	18029.1	19378.7	18136.9	19853.8	20260.6	19523.5
6400	22919.8	24546	23376.9	22771.5	24205.6	22124.3	22083.9	23632.8	22137.2	21486	23096.4	21609.2	20350.1	21607	20335.7	22804.3	22823.5	21889.5

## Sheet: Fig. 2h
Fig. 2h
No. of LBS	KM (nM)
	Mean	S.E.M.
0	11.7678	0.788477
1	17.5336	1.28341
10	41.8438	2.75244
20	71.1359	5.14585
40	92.4566	5.44556
80	67.4178	3.80697

## Sheet: Fig. 3b
Fig. 3b
	Fluo./A600 (a.u.)
[3OC6HSL] (nM)	0			1			10			20			40			80			160			320			No. of tetO
0	3671.05	2552.83	3031.15	3929.88	4248.2	4283.83	5402.14	6091.43	5503.41	5660.04	6747.02	5951.27	5416.03	6645.89	6489.74	5887.44	5888.68	6702.41	5457.64	5665.98	6335.2	5286.83	5600.06	6272.46
0.024414	3116.91	2276.13	2631.98	3582.39	3546.93	4031.46	5024.98	5238.23	5192.9	5255.35	5530.46	5551.47	5147.9	5416.22	5792.41	5498.46	6125.44	5859.31	5215.69	6030.74	5597.3	5141.01	5717.19	5487.22
0.097656	2195.76	1551.44	1784.63	2893.88	2730.76	3132.05	4800.89	4786.91	4752.49	5263.69	5200.66	5297.95	5113.22	5031.93	5898.74	5226.73	5877.81	5934.4	5225.3	5825.79	5611.71	5231.43	5607.92	5494.23
0.390625	313.217	349.22	441.013	793.62	808.63	1077.58	3655.66	3622.71	3724.78	4604.35	4584.77	4764.06	5011.3	4815.03	5328.21	5234.78	5737.42	5812.4	4971.64	5782.48	5633.96	4985.63	5577.6	5440.02
1.5625	-8.33	3.68	42.6467	39.62	54.43	43.89	487.69	489.41	629.79	1667.6	1780.65	2057.79	3307.24	3322.17	3891.88	4445.92	4896.19	4962.13	4730.42	5284.21	5205.11	4944.64	5300.35	5028.88
6.25	13.68	78.46	89.54	104.76	71	57.75	110.05	94.97	69.89	74.02	90.72	111.11	326.59	306.65	524.51	2090.97	2273.03	2503.85	3671.22	4325.34	4276.66	4534.72	4964.78	4813.03
25	84.43	97.53	72.2333	165.01	97.57	93.4	154.97	130.28	122.58	126.11	102.41	129.08	119.51	95.07	150.39	380.75	413.72	483.62	2535.94	2985.21	2927.64	4324.17	4709.24	4702.93
100	100.13	194.99	118.823	176.22	148.52	138.73	174.67	124.63	174.77	153.03	146.51	192.89	137.27	90.59	200.46	234.92	253.73	273.31	1960.07	2327.52	2471.73	4308.74	4571.14	4610.36
400	135.33	209.28	194.493	186.56	173.6	189.05	205	211.35	217.57	176.58	140.88	255.28	170.57	150.3	230.82	227.1	294.56	309.84	1827.09	2336.71	2332.26	4202.89	4728.08	4681.97
1600	130.47	416.75	249.093	131.85	143.37	249.23	134.73	178.19	187.9	113.92	155.87	259.1	176.71	131.99	231.72	221.9	446.08	290.82	1830.55	2836.01	2378.25	4306.71	5499.81	4913.31

## Sheet: Fig. 3c
Fig. 3c
No. of tetO	0	1	10	20	40	80	160	320
Induction fold	13.8302	22.48	32.3598	32.1052	30.0657	18.4213	2.32411	1.07749
	9.61743	24.3009	36.4887	38.2708	36.8929	18.4252	2.41283	1.14133
	11.4194	24.5047	32.9664	33.7571	36.0261	20.9712	2.69782	1.27837

## Sheet: Fig. 3d
Fig. 3d
No. of tetO	k (a.u.)		KM (nM)
	Mean	S.E.M.	Mean	S.E.M.
0	2867.04	145.678	0.118183	0.0146744
1	3926.15	88.1472	0.165922	0.0107134
10	5125.65	102.684	0.548841	0.0324674
20	5556.13	133.108	0.942134	0.0742833
40	5457.67	169.328	1.91022	0.169368
80	5639.37	131.002	4.14657	0.3294
160	3454.59	185.395	6.94003	1.33617

## Sheet: Fig. 3f
Fig. 3f
	Fluo./A600 (a.u.)
[HgCl2] (M)	0			1			10			20			40			No. of Pecf11
0	215.26	201.95	222.41	170.69	224.84	218.34	81.53	68.55	48.54	80.91	70.34	33.38	83.29	38.78	65.47
0.007813	491.96	517.59	467.71	319.68	453.58	383.35	194.48	199.71	203.49	166.13	153.24	131.53	138.01	152.46	144.15
0.015625	524.94	669.16	758.53	450.47	674.15	538.14	220.98	305.17	230.91	204.75	241.64	203.75	205.9	179.32	153.19
0.03125	698.19	808.22	1219.37	725	923.53	645.15	324.84	396.98	377.81	238.16	281.59	297.71	232.01	195.34	156.37
0.0625	1170.98	1059.03	1606.2	1106.52	1927.36	1343.85	518.69	796.66	665.84	475.25	529.77	549.32	354.63	301.5	495.54
0.125	2217.16	3348.5	3190.27	2391.46	2444.45	3417.89	1280.77	1177.63	2183.92	806.26	794.52	1237.55	374.9	511.99	589.08
0.25	6492.61	8618.81	7173.37	5713.31	7795.45	6249.8	3506.48	3974.2	3629.99	2472.69	4867.59	3150.99	1303.22	1151.23	982.69
0.5	12077.1	12812.2	12186.9	10515.9	11934.6	11558.7	6940.46	7898.09	7605.04	5389.21	5250.42	5702.6	2872.45	3038.8	2887.47
1	24220.9	25643.6	25299	22806.1	25037.1	24504.6	16293.7	16500.8	16830.3	11355.9	10782.2	10799.9	6058.39	5594.09	5952.31
2	21610.3	27157.9	23026.4	20066.4	24726.4	22249.2	21167.7	23862.8	23689.3	18963.8	20131.5	21653.9	15593.2	15701.5	17050.4

[truncated: 22 more sheets: Fig. 3g, Fig. 3h, Fig. 3i, Fig. 3j, Fig. 3k, Fig. 4b, Fig. 4c, Fig. 4d, Fig. 4e, Fig. 5b, Fig. 5c, Fig. 5d, Fig. 5e, Fig.5f, Fig. 5g, Fig. 5h, Fig. 5i, Fig. 6b, Fig. 6d, Fig. 6e …]
